# Supplementary material for: 1,3-Bis(3-phenyl­prop­yl)-1H-benzimidazol-3-ium-2-carbodithio­ate
Source: Acta Crystallogr Sect E Struct Rep Online. 2008 Dec 20;65(Pt 1):o174–5. doi: 10.1107/S1600536808042761 (PMC2968085; doi:10.1107/S1600536808042761)
Supplement: Supplementary file 2 [file e-65-0o174-Isup2.hkl]

#
# h,k,l, Fc-squared, Fo-squared, sigma(Fo-squared) and status flag
#
data_I
_shelx_title ' U-3FEPRO'
_shelx_refln_list_code          4
_shelx_F_calc_maximum      227.74
_exptl_crystal_F_000       912.00
_reflns_d_resolution_high  0.7883
 
loop_
 _symmetry_equiv_pos_as_xyz
 'x, y, z'
 '-x, -y, z+1/2'
 '-x+1/2, y+1/2, z+1/2'
 'x+1/2, -y+1/2, z'
 
_cell_length_a    27.2391
_cell_length_b     8.3483
_cell_length_c    10.3200
_cell_angle_alpha  90.000
_cell_angle_beta   90.000
_cell_angle_gamma  90.000
 
_shelx_F_squared_multiplier     1.000
 
loop_
 _refln_index_h
 _refln_index_k
 _refln_index_l
 _refln_F_squared_calc
 _refln_F_squared_meas
 _refln_F_squared_sigma
 _refln_observed_status
   2   0 -13       33.24       29.69      4.10 o
   0   1 -13        4.53        8.71      4.93 o
   1   1 -13        4.20        4.62      3.24 o
   0   0 -12       50.12       51.23      4.79 o
   2   0 -12       56.57       56.68      5.16 o
   4   0 -12       70.01       61.45      4.48 o
   6   0 -12       48.32       48.77      4.13 o
   8   0 -12       41.57       35.20      4.48 o
  10   0 -12       61.57       62.15      5.19 o
  12   0 -12       49.44       47.75      5.84 o
   1   1 -12       11.75       12.34      2.79 o
   2   1 -12       17.67       17.60      3.18 o
   3   1 -12        5.47        6.18      3.00 o
   4   1 -12       18.06       20.19      2.85 o
   5   1 -12       18.49       17.74      2.97 o
   6   1 -12        3.44        7.01      3.22 o
   7   1 -12        9.64        8.48      3.25 o
   8   1 -12       67.13       65.76      3.25 o
   9   1 -12       25.77       22.19      3.30 o
  10   1 -12       64.72       61.04      3.05 o
  11   1 -12       15.32       14.59      3.14 o
  12   1 -12       11.45        9.28      3.97 o
  13   1 -12        8.12        6.37      3.74 o
   0   2 -12      115.31      105.81      9.86 o
   1   2 -12        7.81        5.78      2.73 o
   2   2 -12       12.94       12.75      3.12 o
   3   2 -12       11.80       11.49      3.36 o
   4   2 -12       41.78       41.26      3.71 o
   5   2 -12        8.95        7.64      3.02 o
   6   2 -12       41.76       45.65      3.61 o
   7   2 -12        4.15        5.86      3.22 o
   8   2 -12       15.04       14.48      3.53 o
   9   2 -12       17.62       18.58      3.42 o
  10   2 -12       28.80       25.17      3.43 o
  11   2 -12       17.76       13.96      3.40 o
  12   2 -12        5.68        5.34      9.13 o
   1   3 -12       24.78       22.12      3.23 o
   2   3 -12       80.41       84.22      4.63 o
   3   3 -12        0.36        4.47      3.39 o
   4   3 -12       39.55       35.72      2.94 o
   5   3 -12        7.57        7.06      3.85 o
   6   3 -12        9.90       10.16      3.70 o
   7   3 -12        3.64        3.86      3.37 o
   8   3 -12       33.80       31.05      3.33 o
   9   3 -12        4.27        3.96      3.64 o
   0   4 -12        9.79        9.82      4.93 o
   1   4 -12       10.46       11.90      3.53 o
   2   4 -12        1.67        2.35      3.18 o
   3   4 -12        5.12        6.20      3.79 o
   4   4 -12        2.28        5.32      6.23 o
   2   0 -11      340.85      361.54      7.94 o
   4   0 -11      154.03      139.06      5.22 o
   6   0 -11        4.81        8.67      3.96 o
   8   0 -11       46.05       46.40      4.26 o
  10   0 -11        8.19        9.07      3.33 o
  12   0 -11       56.98       55.35      5.22 o
  14   0 -11       21.92       20.71      5.16 o
  16   0 -11       10.25       12.36      4.52 o
  18   0 -11        7.17        5.30      4.02 o
   0   1 -11       83.68       92.21      5.49 o
   1   1 -11        4.15        4.65      3.16 o
   2   1 -11       12.88       13.48      2.95 o
   3   1 -11       12.84       15.46      2.95 o
   4   1 -11       69.27       68.93      2.94 o
   5   1 -11       15.63       15.42      2.96 o
   6   1 -11       16.69       16.18      2.72 o
   7   1 -11       37.33       31.57      2.89 o
   8   1 -11        6.57        6.02      2.76 o
   9   1 -11        2.72        4.52      2.92 o
  10   1 -11        0.33        5.21      2.98 o
  11   1 -11       27.03       25.25      3.38 o
  12   1 -11        6.66        5.03      3.38 o
  13   1 -11       18.22       18.61      3.19 o
  14   1 -11       22.88       17.14      3.72 o
  15   1 -11        6.82        7.03      3.49 o
  16   1 -11        8.87        5.64      3.59 o
  17   1 -11       23.65       17.94      3.70 o
  18   1 -11        3.86        2.71      3.37 o
   1   2 -11        7.69       13.36      3.08 o
   2   2 -11       24.45       19.51      3.09 o
   3   2 -11        1.75        3.14      3.33 o
   4   2 -11       16.46       19.24      3.12 o
   5   2 -11       12.93        9.69      3.31 o
   6   2 -11       16.35       15.17      3.02 o
   7   2 -11        9.64        8.36      3.26 o
   8   2 -11       82.49       89.49      3.54 o
   9   2 -11       10.70       13.67      3.02 o
  10   2 -11       27.24       29.61      3.38 o
  11   2 -11       24.63       27.33      3.37 o
  12   2 -11        9.49        9.28      4.11 o
  13   2 -11       43.78       41.69      3.87 o
  14   2 -11       25.87       23.70      4.35 o
  15   2 -11       28.61       24.64      3.97 o
  16   2 -11        4.30        4.87      3.90 o
  17   2 -11        3.90        3.00      3.38 o
   0   3 -11       82.59       90.97      8.01 o
   1   3 -11       14.62       17.44      3.90 o
   2   3 -11       22.24       20.62      2.58 o
   3   3 -11       42.62       40.21      3.37 o
   4   3 -11       36.80       39.99      3.29 o
   5   3 -11        0.82        3.09      2.88 o
   6   3 -11       87.42       94.67      4.46 o
   7   3 -11       31.04       30.02      3.12 o
   8   3 -11        5.02        1.77      3.21 o
   9   3 -11       33.49       35.26      3.57 o
  10   3 -11       67.83       73.53      3.35 o
  11   3 -11        5.38        3.36      3.79 o
  12   3 -11       56.37       55.72      4.45 o
  13   3 -11        5.43        5.00      3.52 o
  14   3 -11        1.08        2.91      4.32 o
  15   3 -11        2.89        3.22      4.32 o
   1   4 -11       13.31       14.77      3.31 o
   2   4 -11        2.79        5.18      2.82 o
   3   4 -11        0.80        4.43      3.50 o
   4   4 -11       16.16       18.91      3.20 o
   5   4 -11       20.49       22.55      3.39 o
   6   4 -11       11.58        7.87      3.05 o
   7   4 -11       10.18        7.90      3.28 o
   8   4 -11        9.09        8.66      3.49 o
   9   4 -11       26.47       21.44      3.53 o
  10   4 -11       13.82       13.08      4.52 o
  11   4 -11       19.15       17.83      4.41 o
  12   4 -11        7.01        5.04      4.00 o
  13   4 -11        5.16        5.13      4.05 o
   0   5 -11       50.71       43.65      9.38 o
   1   5 -11        2.27        8.88      4.25 o
   2   5 -11        6.89        6.83      3.52 o
   3   5 -11       31.07       27.50      3.87 o
   4   5 -11        8.12        9.99      3.85 o
   5   5 -11       10.78       11.48      3.30 o
   6   5 -11        6.08        4.53      2.90 o
   7   5 -11        2.57        6.19      3.41 o
   8   5 -11        4.12        6.15      3.42 o
   9   5 -11        8.55        7.54      8.98 o
   0   0 -10      696.75      660.17     12.08 o
   2   0 -10       62.58       61.67      3.67 o
   4   0 -10       43.46       50.04      4.60 o
   6   0 -10      486.21      501.10     10.56 o
   8   0 -10       84.75       72.20      4.13 o
  10   0 -10       70.63       76.58      4.22 o
  12   0 -10       26.75       30.49      4.48 o
  14   0 -10        0.79        4.26      4.02 o
  16   0 -10       16.38       14.37      4.65 o
  18   0 -10        1.01        6.88      5.05 o
  20   0 -10        4.16        6.07      3.80 o
  22   0 -10        8.49        6.72      4.11 o
   1   1 -10       21.91       20.08      3.12 o
   2   1 -10       63.92       65.84      2.90 o
   3   1 -10       12.08       12.49      2.47 o
   4   1 -10      146.15      130.48      3.13 o
   5   1 -10       41.42       44.32      2.83 o
   6   1 -10       21.09       20.26      2.70 o
   7   1 -10       22.55       23.16      2.77 o
   8   1 -10       32.92       35.35      2.78 o
   9   1 -10       17.50       18.63      2.73 o
  10   1 -10        0.66        0.97      2.94 o
  11   1 -10        8.94       10.88      3.07 o
  12   1 -10        2.96        1.17      3.96 o
  13   1 -10       52.16       48.13      4.04 o
  14   1 -10        1.52        3.83      3.21 o
  15   1 -10       28.83       29.10      3.29 o
  16   1 -10       15.01       15.32      3.14 o
  17   1 -10        9.77        9.30      2.83 o
  18   1 -10        3.55        0.26      3.29 o
  19   1 -10       13.59       12.22      3.75 o
  20   1 -10        5.14        5.56      3.55 o
  21   1 -10        4.63        3.79      3.10 o
  22   1 -10        9.43        6.89      8.78 o
   0   2 -10      133.04      133.87      4.06 o
   1   2 -10        2.23        4.57      2.97 o
   2   2 -10       38.52       42.35      3.54 o
   3   2 -10       26.84       25.99      3.20 o
   4   2 -10       92.15       90.11      2.96 o
   5   2 -10       19.54       17.11      2.83 o
   6   2 -10       73.61       77.95      3.20 o
   7   2 -10       25.35       24.26      2.73 o
   8   2 -10        8.09        6.34      2.75 o
   9   2 -10       17.54       22.10      3.09 o
  10   2 -10       39.82       35.95      3.06 o
  11   2 -10       25.65       24.58      3.19 o
  12   2 -10       46.00       47.92      4.07 o
  13   2 -10       25.10       21.34      3.96 o
  14   2 -10       18.81       20.91      3.28 o
  15   2 -10       17.37       13.90      3.60 o
  16   2 -10       39.25       44.62      3.75 o
  17   2 -10        5.42        4.88      3.70 o
  18   2 -10        0.51        5.30      3.37 o
  19   2 -10        0.62        3.78      3.74 o
  20   2 -10        9.53       12.19      3.54 o
  21   2 -10        4.61        2.89      3.32 o
   1   3 -10       36.19       41.00      3.88 o
   2   3 -10      162.92      174.25      4.77 o
   3   3 -10       10.13       13.76      2.91 o
   4   3 -10       77.90       82.45      3.15 o
   5   3 -10       40.38       40.25      2.80 o
   6   3 -10       19.47       18.11      2.88 o
   7   3 -10        4.88        7.26      2.89 o
   8   3 -10       92.24       98.28      3.19 o
   9   3 -10       14.33       13.50      2.72 o
  10   3 -10       33.48       31.34      2.82 o
  11   3 -10       56.77       51.46      3.73 o
  12   3 -10       28.95       24.91      3.60 o
  13   3 -10       15.29       16.54      4.03 o
  14   3 -10       43.07       48.80      4.53 o
  15   3 -10        2.23        3.04      4.04 o
  16   3 -10        3.51        3.22      3.61 o
  17   3 -10        6.71        8.20      3.67 o
  18   3 -10       17.08       12.47      3.51 o
  19   3 -10        0.60        3.68      4.32 o
   0   4 -10       31.20       32.09      6.01 o
   1   4 -10        7.73       10.60      3.76 o
   2   4 -10        0.71        3.84      2.82 o
   3   4 -10       59.17       67.77      2.92 o
   4   4 -10        7.51        8.28      2.90 o
   5   4 -10       36.33       31.38      3.49 o
   6   4 -10       23.26       22.55      2.96 o
   7   4 -10       13.55       13.44      3.19 o
   8   4 -10       15.60       19.25      3.33 o
   9   4 -10       11.11       12.09      2.86 o
  10   4 -10        2.16       -0.48      3.93 o
  11   4 -10       31.51       25.82      3.37 o
  12   4 -10       32.25       31.58      4.19 o
  13   4 -10       16.05       19.58      3.40 o
  14   4 -10        0.45        3.04      3.68 o
  15   4 -10        8.34       10.47      4.25 o
  16   4 -10        0.06        1.64      4.26 o
  17   4 -10       12.26       11.13      3.55 o
  18   4 -10       16.14       13.13      8.98 o
   1   5 -10      104.85       92.96      4.37 o
   2   5 -10       33.41       25.88      3.28 o
   3   5 -10        4.32        4.20      2.98 o
   4   5 -10       38.54       34.80      2.98 o
   5   5 -10       18.57       11.04      3.05 o
   6   5 -10       32.70       34.35      3.26 o
   7   5 -10       18.37       16.82      2.83 o
   8   5 -10       49.48       42.73      3.27 o
   9   5 -10        3.56        4.65      3.88 o
  10   5 -10        2.81        2.15      3.74 o
  11   5 -10       16.18       13.85      3.80 o
  12   5 -10        8.05       10.79      4.63 o
  13   5 -10        1.62        4.18      3.80 o
  14   5 -10        6.52        8.52      3.92 o
  15   5 -10        1.13        2.94      9.08 o
   0   6 -10       12.87       12.63      4.97 o
   1   6 -10       21.65       22.96      4.12 o
   2   6 -10        8.94       13.18      3.13 o
   3   6 -10       35.95       35.09      3.43 o
   4   6 -10        6.33        4.45      3.88 o
   5   6 -10        2.35        5.08      3.19 o
   6   6 -10       27.27       22.86      3.34 o
   7   6 -10        4.13        6.90      4.06 o
   8   6 -10        2.50        1.13      3.11 o
   9   6 -10       16.47       14.73      3.76 o
  10   6 -10        2.92        4.62      4.21 o
   2   0  -9      850.23      807.69      8.77 o
   4   0  -9      630.77      631.59      6.37 o
   6   0  -9      160.16      157.83      4.15 o
   8   0  -9     1180.52     1156.96     32.44 o
  10   0  -9      348.12      332.15      4.69 o
  12   0  -9       15.77       13.75      3.73 o
  14   0  -9      204.76      206.48      5.16 o
  16   0  -9       36.04       33.21      4.42 o
  18   0  -9       19.48       17.76      4.70 o
  20   0  -9        7.64       12.31      3.93 o
  22   0  -9       12.19       10.57      4.97 o
  24   0  -9        0.35        4.46      4.29 o
   0   1  -9      448.15      340.75     49.16 o
   1   1  -9       46.96       46.67      3.57 o
   2   1  -9      367.79      354.57      4.42 o
   3   1  -9      138.89      139.63      3.18 o
   4   1  -9      256.33      236.74      3.27 o
   5   1  -9       68.80       63.05      2.60 o
   6   1  -9      248.82      249.02      3.31 o
   7   1  -9       38.61       37.13      2.49 o
   8   1  -9        9.76        6.39      2.79 o
   9   1  -9       77.90       84.36      2.83 o
  10   1  -9      191.38      191.13      3.24 o
  11   1  -9      102.33       96.06      2.83 o
  12   1  -9       44.91       54.38      3.73 o
  13   1  -9       41.86       40.76      3.55 o
  14   1  -9       54.37       49.45      3.32 o
  15   1  -9       24.97       21.69      2.80 o
  16   1  -9       14.43       17.68      3.10 o
  17   1  -9       49.86       50.58      3.07 o
  18   1  -9        0.48        2.13      2.87 o
  19   1  -9        5.17        7.03      2.97 o
  20   1  -9        6.83        5.35      2.98 o
  21   1  -9        6.14        4.00      3.30 o
  22   1  -9        7.48       10.37      3.46 o
  23   1  -9       14.73       13.06      3.29 o
  24   1  -9        0.56        4.46      3.53 o
   1   2  -9       92.22       88.41      2.98 o
   2   2  -9      565.21      552.52      4.52 o
   3   2  -9       27.23       31.99      3.04 o
   4   2  -9      410.07      390.60      4.20 o
   5   2  -9        1.06        2.69      2.46 o
   6   2  -9       12.10       12.87      2.90 o
   7   2  -9       57.30       53.34      2.80 o
   8   2  -9        6.26        5.62      2.30 o
   9   2  -9       58.15       55.06      2.82 o
  10   2  -9       33.25       29.71      2.65 o
  11   2  -9       35.63       39.06      2.86 o
  12   2  -9       99.11       93.26      3.38 o
  13   2  -9       26.20       25.64      3.76 o
  14   2  -9       25.34       21.79      3.11 o
  15   2  -9       13.95       10.59      3.15 o
  16   2  -9       21.95       17.15      3.22 o
  17   2  -9        9.81       10.32      3.54 o
  18   2  -9       11.08       13.10      3.16 o
  19   2  -9       26.18       28.70      3.08 o
  20   2  -9        4.64        7.60      3.40 o
  21   2  -9        6.52        9.47      3.17 o
  22   2  -9        5.61        7.32      3.70 o
  23   2  -9        2.54        3.33      3.53 o
  24   2  -9        1.19        4.88      3.57 o
   0   3  -9      884.95      837.45     17.49 o
   1   3  -9       76.52       72.65      2.76 o
   2   3  -9      176.07      177.42      3.70 o
   3   3  -9      305.03      293.07      4.06 o
   4   3  -9      151.72      156.25      3.46 o
   5   3  -9       45.04       46.81      2.84 o
   6   3  -9      307.62      297.39      3.66 o
   7   3  -9        7.28        9.60      2.57 o
   8   3  -9       17.14       15.60      2.51 o
   9   3  -9       13.34       12.09      2.44 o
  10   3  -9       43.75       45.60      2.75 o
  11   3  -9        6.72        5.82      3.26 o
  12   3  -9       20.73       19.81      2.82 o
  13   3  -9        7.45        8.22      3.80 o
  14   3  -9       27.34       23.90      3.88 o
  15   3  -9        0.43        4.56      3.39 o
  16   3  -9       41.28       35.41      2.94 o
  17   3  -9        2.36        4.34      3.48 o
  18   3  -9        4.34        8.40      3.68 o
  19   3  -9        2.72        3.45      3.33 o
  20   3  -9        6.83        3.71      3.37 o
  21   3  -9        7.63       10.73      4.29 o
  22   3  -9        6.29        2.89      3.08 o
  23   3  -9        7.39        6.82      5.09 o
   1   4  -9       18.21       23.58      3.57 o
   2   4  -9      109.28      126.48      4.25 o
   3   4  -9       34.24       32.67      3.41 o
   4   4  -9       93.84       95.70      3.65 o
   5   4  -9       23.66       22.87      2.77 o
   6   4  -9       33.44       30.22      2.84 o
   7   4  -9        5.38        6.22      2.85 o
   8   4  -9       29.22       31.58      2.94 o
   9   4  -9       12.84       13.10      3.01 o
  10   4  -9       33.85       34.81      3.85 o
  11   4  -9       58.51       54.96      3.63 o
  12   4  -9        8.82       14.66      3.44 o
  13   4  -9      139.84      125.92      4.29 o
  14   4  -9       19.21       21.41      3.30 o
  15   4  -9       48.31       40.52      3.74 o
  16   4  -9        8.70       10.97      3.60 o
  17   4  -9        5.37        5.45      4.07 o
  18   4  -9        3.73        5.49      3.37 o
  19   4  -9       10.16        6.59      3.48 o
  20   4  -9        4.97        2.70      3.90 o
  21   4  -9        5.64        5.47      4.45 o
   0   5  -9       98.52      102.01     12.50 o
   1   5  -9        8.75       13.54      3.38 o
   2   5  -9       10.51       11.08      2.84 o
   3   5  -9       66.26       64.11      2.89 o
   4   5  -9       65.37       65.64      3.01 o
   5   5  -9        9.70        5.71      2.82 o
   6   5  -9      105.43      101.49      3.55 o
   7   5  -9       19.96       19.18      2.97 o
   8   5  -9       70.35       64.85      3.84 o
   9   5  -9       86.06       86.02      4.27 o
  10   5  -9       23.08       21.92      3.32 o
  11   5  -9       11.00       13.84      3.98 o
  12   5  -9       21.49       19.27      3.62 o
  13   5  -9        3.43        6.47      3.56 o
  14   5  -9       27.92       23.98      4.11 o
  15   5  -9       26.27       24.56      3.84 o
  16   5  -9        7.33        8.47      3.80 o
  17   5  -9        3.04        4.56      4.32 o
  18   5  -9        0.02        1.97      3.86 o
   1   6  -9      138.99      143.27      4.03 o
   2   6  -9       64.37       67.19      3.57 o
   3   6  -9       13.75       16.80      3.30 o
   4   6  -9       44.98       40.14      2.89 o
   5   6  -9       43.23       43.52      3.19 o
   6   6  -9       43.75       42.60      2.99 o
   7   6  -9       37.28       35.23      3.26 o
   8   6  -9       51.87       52.50      3.52 o
   9   6  -9       33.35       26.16      4.22 o
  10   6  -9        2.75        4.98      4.09 o
  11   6  -9       65.22       62.87      3.94 o
  12   6  -9        6.96        3.78      4.22 o
  13   6  -9        8.81        5.52      3.84 o
  14   6  -9       20.15       19.60      3.84 o
  15   6  -9        6.95        8.17      3.54 o
   0   7  -9       18.49       17.02      4.20 o
   1   7  -9       33.41       28.31      3.91 o
   2   7  -9        5.73        6.07      3.25 o
   3   7  -9       92.17       76.31      3.64 o
   4   7  -9       25.21       18.75      3.58 o
   5   7  -9       18.75       18.09      4.07 o
   6   7  -9        6.28        2.49      3.69 o
   7   7  -9        9.47       10.51      3.64 o
   8   7  -9       31.92       21.40      3.20 o
   9   7  -9        7.36        6.26      3.66 o
  10   7  -9       14.37        8.18      6.35 o
   0   0  -8      918.51     1001.98     13.23 o
   2   0  -8      327.42      340.50      6.61 o
   4   0  -8      250.38      262.96      5.12 o
   6   0  -8       53.91       57.83      3.50 o
   8   0  -8       88.05       80.32      4.34 o
  10   0  -8       23.43       21.06      3.17 o
  12   0  -8      719.58      652.34     14.22 o
  14   0  -8      160.24      155.02      5.21 o
  16   0  -8       30.67       30.88      4.53 o
  18   0  -8       57.64       46.81      4.03 o
  20   0  -8        7.28        9.67      4.47 o
  22   0  -8       23.89       17.82      4.00 o
  24   0  -8       10.25       10.23      4.15 o
  26   0  -8        8.67        4.80      4.93 o
   1   1  -8       23.39       25.63      3.69 o
   2   1  -8      720.60      736.55     10.87 o
   3   1  -8       15.45       15.61      2.80 o
   4   1  -8      338.46      341.01      3.69 o
   5   1  -8       43.21       39.38      2.54 o
   6   1  -8      156.12      142.64      2.65 o
   7   1  -8       13.41       12.32      2.47 o
   8   1  -8       16.74       20.80      2.39 o
   9   1  -8      235.17      228.31      3.30 o
  10   1  -8      431.68      403.50      4.10 o
  11   1  -8      116.59      114.51      2.77 o
  12   1  -8       20.03       18.77      3.35 o
  13   1  -8       21.29       19.70      3.00 o
  14   1  -8       85.93       91.37      3.57 o
  15   1  -8       84.61       81.65      3.05 o
  16   1  -8       85.27       72.21      3.01 o
  17   1  -8        5.19        7.40      2.82 o
  18   1  -8        7.36        6.08      2.98 o
  19   1  -8       39.87       36.49      2.94 o
  20   1  -8       10.95        8.33      3.09 o
  21   1  -8       26.45       27.56      3.19 o
  22   1  -8        4.44        6.04      3.01 o
  23   1  -8       12.15       16.24      3.61 o
  24   1  -8       10.92       11.36      3.33 o
  25   1  -8        6.73        6.30      2.98 o
  26   1  -8        5.41        6.29      3.54 o
  27   1  -8        9.96        7.60      4.48 o
   0   2  -8     1097.38     1022.98     22.58 o
   1   2  -8       94.45       94.72      3.33 o
   2   2  -8       45.58       41.82      2.86 o
   3   2  -8       33.57       31.64      3.07 o
   4   2  -8      808.20      790.81      7.58 o
   5   2  -8       54.91       56.11      2.79 o
   6   2  -8      678.11      661.35      8.50 o
   7   2  -8       58.94       57.47      2.84 o
   8   2  -8       43.07       47.98      2.89 o
   9   2  -8      188.65      189.54      3.09 o
  10   2  -8      580.14      576.84      6.31 o
  11   2  -8      214.73      215.40      4.30 o
  12   2  -8      370.47      363.54      6.20 o
  13   2  -8       11.03       14.70      2.96 o
  14   2  -8      139.23      134.26      4.02 o
  15   2  -8       50.90       53.26      3.35 o
  16   2  -8       17.75       15.65      3.29 o
  17   2  -8      150.75      143.79      5.96 o
  18   2  -8       76.09       74.02      3.98 o
  19   2  -8       11.12       12.69      3.19 o
  20   2  -8       26.76       28.62      2.64 o
  21   2  -8        7.13        6.67      3.50 o
  22   2  -8        3.63        4.31      2.94 o
  23   2  -8       12.44       10.23      3.07 o
  24   2  -8        1.34        3.32      2.95 o
  25   2  -8       10.41       10.70      3.25 o
  26   2  -8       12.74        9.57      3.64 o
   1   3  -8      258.88      243.55      3.76 o
   2   3  -8      784.92      778.12      9.43 o
   3   3  -8       47.43       51.21      3.11 o
   4   3  -8      260.42      260.95      4.76 o
   5   3  -8      135.34      133.79      3.59 o
   6   3  -8       73.72       73.96      2.73 o
   7   3  -8       69.37       70.71      2.68 o
   8   3  -8      517.02      517.28      4.50 o
   9   3  -8      101.04       96.04      2.80 o
  10   3  -8      173.38      163.69      3.95 o
  11   3  -8       46.65       44.66      3.59 o
  12   3  -8       33.97       33.92      3.29 o
  13   3  -8       38.38       34.89      3.64 o
  14   3  -8       47.76       50.09      3.42 o
  15   3  -8       42.92       41.33      3.36 o
  16   3  -8       96.81       86.40      3.32 o
  17   3  -8       13.14       10.83      3.44 o
  18   3  -8        0.85       -1.09      3.14 o
  19   3  -8        1.25        5.23      3.39 o
  20   3  -8       10.59       10.42      3.24 o
  21   3  -8        0.62        6.72      4.02 o
  22   3  -8        2.46        1.25      3.29 o
  23   3  -8        0.53       -2.69      3.37 o
  24   3  -8       11.60       11.63      3.57 o
  25   3  -8        5.19        3.00      3.09 o
   0   4  -8      381.57      378.69      9.03 o
   1   4  -8       42.02       46.49      2.66 o
   2   4  -8       95.83      101.53      3.12 o
   3   4  -8      174.89      171.95      4.47 o
   4   4  -8      102.22      117.29      3.15 o
   5   4  -8       75.53       74.33      3.21 o
   6   4  -8      107.96      109.59      2.86 o
   7   4  -8      241.20      238.90      3.31 o
   8   4  -8       17.16       15.98      3.00 o
   9   4  -8       37.20       37.13      2.99 o
  10   4  -8       23.89       27.91      3.31 o
  11   4  -8       50.21       48.44      3.36 o
  12   4  -8       38.12       40.52      3.45 o
  13   4  -8       34.08       35.01      3.82 o
  14   4  -8       98.01       87.01      5.32 o
  15   4  -8       11.17       14.91      3.77 o
  16   4  -8       14.28       13.38      3.18 o
  17   4  -8       38.01       38.00      3.65 o
  18   4  -8       15.70       14.15      3.24 o
  19   4  -8        0.63       -1.30      3.33 o
  20   4  -8       10.91       11.89      3.35 o
  21   4  -8        5.74        6.43      3.14 o
  22   4  -8        0.89        1.59      3.81 o
  23   4  -8       24.17       20.08      4.43 o
   1   5  -8      195.23      187.49      3.31 o
   2   5  -8      112.36       98.89      2.83 o
   3   5  -8       14.81       14.69      2.65 o
   4   5  -8        4.64        6.77      2.50 o
   5   5  -8       27.14       25.07      3.10 o
   6   5  -8       33.02       30.94      2.93 o
   7   5  -8       83.42       74.75      3.18 o
   8   5  -8        4.00        4.32      3.65 o
   9   5  -8        1.02        1.29      3.83 o
  10   5  -8       21.23       19.81      3.39 o
  11   5  -8       70.79       64.42      3.58 o
  12   5  -8       92.68       92.26      5.49 o
  13   5  -8       37.29       40.58      3.66 o
  14   5  -8       14.59       15.09      3.96 o
  15   5  -8       20.45       21.33      3.93 o
  16   5  -8       14.48       16.52      3.64 o
  17   5  -8        3.24        4.90      3.96 o
  18   5  -8       26.11       27.77      4.20 o
  19   5  -8        7.79        5.72      4.16 o
  20   5  -8        1.01        4.26      4.22 o
  21   5  -8        3.64        5.02      3.23 o
   0   6  -8      101.77      120.85      5.72 o
   1   6  -8        5.06        5.95      3.22 o
   2   6  -8        8.74        9.88      3.11 o
   3   6  -8       38.52       41.33      3.16 o
   4   6  -8        9.51       13.75      2.87 o
   5   6  -8       60.38       58.70      2.85 o
   6   6  -8       43.99       46.62      2.82 o
   7   6  -8       50.84       51.31      3.66 o
   8   6  -8       28.17       29.02      4.17 o
   9   6  -8       70.98       59.83      3.87 o
  10   6  -8        5.30        4.43      3.54 o
  11   6  -8       15.04       14.25      3.56 o
  12   6  -8       55.44       48.51      3.77 o
  13   6  -8       12.42       16.47      4.02 o
  14   6  -8        0.39        2.19      3.67 o
  15   6  -8       16.51       14.95      3.67 o
  16   6  -8       13.42       14.33      3.68 o
  17   6  -8       17.35       11.98      3.53 o
  18   6  -8        4.06        5.43      4.36 o
  19   6  -8        0.49       -2.45      8.58 o
   1   7  -8        0.08       -0.44      3.01 o
   2   7  -8       13.34       14.46      2.91 o
   3   7  -8       11.45        7.72      3.10 o
   4   7  -8       11.22       11.51      3.30 o
   5   7  -8        5.80        6.27      3.31 o
   6   7  -8       33.87       29.54      3.52 o
   7   7  -8        4.96        6.76      3.32 o
   8   7  -8       17.71       13.95      3.47 o
   9   7  -8        0.69        3.11      3.37 o
  10   7  -8       17.36       18.53      3.41 o
  11   7  -8       45.24       40.09      3.61 o
  12   7  -8       15.91       14.63      4.26 o
  13   7  -8       33.02       30.71      3.98 o
  14   7  -8        1.86        3.47      3.83 o
   0   8  -8       33.55       25.87      4.32 o
   1   8  -8       22.22       20.42      4.41 o
   2   8  -8        1.96        6.05      4.54 o
   3   8  -8       30.59       30.46      5.37 o
   4   8  -8       13.75       14.60      3.83 o
   5   8  -8        8.12        7.38      3.54 o
   6   8  -8        3.47        3.55      4.57 o
   7   8  -8       19.07       17.39      4.39 o
   8   8  -8       23.80       17.07     11.08 o
   2   0  -7     2178.78     2124.24     13.32 o
   4   0  -7     1167.44     1169.65     14.54 o
   6   0  -7      298.24      285.83      4.92 o
   8   0  -7      241.58      231.77      4.69 o
  10   0  -7       41.26       35.81      3.19 o
  12   0  -7      470.40      435.05     10.35 o
  14   0  -7       13.56       18.95      4.00 o
  16   0  -7      212.58      200.67     10.55 o
  18   0  -7       39.86       36.89      3.76 o
  20   0  -7       50.45       43.41      3.95 o
  22   0  -7       51.05       58.46      4.02 o
  24   0  -7       52.39       61.13      4.70 o
  26   0  -7        3.33        9.08      4.74 o
  28   0  -7       15.90       12.72      6.18 o
   0   1  -7      621.78      604.79     20.19 o
   1   1  -7       54.11       58.73      3.50 o
   2   1  -7      210.92      215.44      4.18 o
   3   1  -7      108.76      101.51      3.09 o
   4   1  -7      201.18      214.79      3.05 o
   5   1  -7      138.93      142.28      2.89 o
   6   1  -7       73.12       73.24      2.69 o
   7   1  -7      195.26      189.68      2.94 o
   8   1  -7       66.11       71.40      2.45 o
   9   1  -7       75.45       78.80      2.63 o
  10   1  -7      161.06      166.24      2.89 o
  11   1  -7       92.30       96.01      3.67 o
  12   1  -7      124.02      128.47      3.28 o
  13   1  -7       78.19       79.95      3.46 o
  14   1  -7      105.27      101.88      3.52 o
  15   1  -7      106.36      117.92      3.39 o
  16   1  -7      254.23      237.74      3.34 o
  17   1  -7       75.73       78.39      2.91 o
  18   1  -7       22.62       25.22      2.68 o
  19   1  -7       23.38       31.34      3.27 o
  20   1  -7       13.08       14.32      3.06 o
  21   1  -7      100.01      107.13      3.36 o
  22   1  -7       32.82       28.73      3.36 o
  23   1  -7        8.48        9.15      3.12 o
  24   1  -7        9.14        9.27      2.95 o
  25   1  -7        3.15        6.51      3.05 o
  26   1  -7       11.33       14.73      3.66 o
  27   1  -7        8.89        7.14      3.77 o
  28   1  -7        8.24        5.36      3.63 o
   1   2  -7       34.74       33.77      2.85 o
   2   2  -7      345.31      325.88      3.51 o
   3   2  -7       83.87       90.72      2.94 o
   4   2  -7      181.96      159.24      3.18 o
   5   2  -7       36.12       38.67      2.35 o
   6   2  -7        0.04        1.02      2.27 o
   7   2  -7       38.21       41.07      2.80 o
   8   2  -7      568.01      580.84      4.59 o
   9   2  -7      128.99      127.75      2.66 o
  10   2  -7      218.25      222.29      3.00 o
  11   2  -7      142.55      142.99      3.73 o
  12   2  -7       30.45       33.10      3.44 o
  13   2  -7      260.98      256.30      4.00 o
  14   2  -7      267.99      257.32      5.65 o
  15   2  -7       95.26       93.86      3.86 o
  16   2  -7      167.12      161.29      3.99 o
  17   2  -7       12.94       14.49      2.95 o
  18   2  -7       65.00       64.22      3.03 o
  19   2  -7       52.31       51.36      3.13 o
  20   2  -7       47.11       45.56      3.41 o
  21   2  -7       25.33       26.09      2.60 o
  22   2  -7       10.15       10.76      2.91 o
  23   2  -7        9.49       10.23      2.80 o
  24   2  -7       42.19       41.87      3.20 o
  25   2  -7        4.61        7.02      3.30 o
  26   2  -7        3.69        5.81      3.34 o
  27   2  -7       14.56       17.70      3.31 o
  28   2  -7       12.67        9.63      3.61 o
   0   3  -7     1217.49     1234.77      7.67 o
   1   3  -7       84.82       88.36      3.22 o
   2   3  -7      273.78      287.98      4.02 o
   3   3  -7      354.14      357.60      3.90 o
   4   3  -7      195.45      197.80      3.64 o
   5   3  -7       75.22       76.24      2.50 o
   6   3  -7      968.54      992.25     10.16 o
   7   3  -7      228.93      219.56      3.83 o
   8   3  -7       59.53       49.37      2.44 o
   9   3  -7      216.20      213.36      3.68 o
  10   3  -7      541.00      562.07      8.93 o
  11   3  -7        9.35        6.32      3.56 o
  12   3  -7      588.11      574.54      4.59 o
  13   3  -7      111.07      113.32      3.56 o
  14   3  -7       14.93       11.98      3.14 o
  15   3  -7       89.19       85.94      3.44 o
  16   3  -7      208.78      201.70      4.20 o
  17   3  -7        4.36        3.54      3.35 o
  18   3  -7       72.42       70.93      3.56 o
  19   3  -7        9.75       10.94      2.90 o
  20   3  -7       13.46       10.76      3.79 o
  21   3  -7       27.90       22.01      3.51 o
  22   3  -7       44.66       35.02      2.88 o
  23   3  -7        4.45        1.43      3.29 o
  24   3  -7       13.09       10.89      2.90 o
  25   3  -7       13.92       13.81      3.19 o
  26   3  -7        8.75        4.65      2.97 o
  27   3  -7       14.42       12.66      3.59 o
   1   4  -7       26.50       31.15      2.58 o
   2   4  -7       33.37       42.69      2.40 o
   3   4  -7       10.46       10.74      2.64 o
   4   4  -7      101.13      111.94      2.81 o
   5   4  -7       60.71       60.74      2.80 o
   6   4  -7      113.85      109.01      2.92 o
   7   4  -7       22.71       20.33      2.82 o
   8   4  -7       14.92       17.75      2.85 o
   9   4  -7      190.21      190.37      4.45 o
  10   4  -7      179.12      179.39      4.42 o
  11   4  -7       75.30       67.29      3.16 o
  12   4  -7       63.82       64.06      3.68 o
  13   4  -7       53.50       53.18      3.66 o
  14   4  -7      127.31      114.06      3.41 o
  15   4  -7       31.67       28.34      3.12 o
  16   4  -7      117.76      110.13      5.37 o
  17   4  -7       16.06       14.22      3.75 o
  18   4  -7        7.30       12.24      3.39 o
  19   4  -7       14.26       16.16      3.49 o
  20   4  -7       47.34       45.35      3.66 o
  21   4  -7        2.96       -0.32      3.92 o
  22   4  -7        9.39        8.62      3.27 o
  23   4  -7        3.63        4.32      3.27 o
  24   4  -7        5.98        6.04      3.27 o
  25   4  -7        5.33        6.13      3.25 o
  26   4  -7        4.38        8.14      6.01 o
   0   5  -7      110.52      104.33      4.49 o
   1   5  -7       13.95        9.80      2.60 o
   2   5  -7       56.71       55.05      2.96 o
   3   5  -7       42.63       44.40      2.55 o
   4   5  -7      196.11      198.19      2.98 o
   5   5  -7       39.96       41.33      2.84 o
   6   5  -7       50.27       50.10      3.17 o
   7   5  -7       71.66       65.75      3.14 o
   8   5  -7        3.67        6.38      3.47 o
   9   5  -7       17.99       16.08      3.00 o
  10   5  -7      123.85      125.48      4.95 o
  11   5  -7       16.81       17.03      3.66 o
  12   5  -7       26.59       21.52      3.88 o
  13   5  -7       38.25       36.09      3.35 o
  14   5  -7       28.80       26.18      3.77 o
  15   5  -7       19.27       17.10      3.38 o
  16   5  -7        6.83       10.02      3.06 o
  17   5  -7        3.65        4.07      3.13 o
  18   5  -7       27.86       19.66      3.29 o
  19   5  -7        1.69        3.51      3.47 o
  20   5  -7        1.10       -0.01      3.59 o
  21   5  -7        2.46        0.35      3.71 o
  22   5  -7        9.28        8.85      3.48 o
  23   5  -7        0.68        3.70      3.43 o
  24   5  -7        3.89        6.04      4.36 o
   1   6  -7       67.53       65.93      3.25 o
   2   6  -7      105.21      111.93      3.30 o
   3   6  -7       23.83       22.58      2.77 o
   4   6  -7       13.78       10.84      2.93 o
   5   6  -7      168.84      180.87      3.72 o
   6   6  -7       46.75       52.04      3.49 o
   7   6  -7       12.92       13.11      3.01 o
   8   6  -7       32.40       36.64      4.50 o
   9   6  -7        5.62        2.18      4.24 o
  10   6  -7        7.39        8.16      3.18 o
  11   6  -7        3.36       -1.47      4.23 o
  12   6  -7        8.96        9.44      4.33 o
  13   6  -7       10.18        4.07      3.75 o
  14   6  -7        1.79        5.01      3.48 o
  15   6  -7       10.92       12.96      3.78 o
  16   6  -7       19.62       14.94      4.01 o
  17   6  -7        5.65        4.08      4.04 o
  18   6  -7        9.61       11.98      4.68 o
  19   6  -7       14.88       12.29      4.76 o
  20   6  -7        0.69        2.70      3.71 o
  21   6  -7        7.88        4.61      3.55 o
   0   7  -7        3.64        8.34      4.55 o
   1   7  -7        7.14        8.44      2.91 o
   2   7  -7        6.93        9.08      2.61 o
   3   7  -7       17.27       17.85      2.99 o
   4   7  -7       38.67       37.31      3.87 o
   5   7  -7       20.12       20.57      3.81 o
   6   7  -7        1.77        4.56      3.36 o
   7   7  -7        6.49        9.37      3.53 o
   8   7  -7        1.70        1.88      3.90 o
   9   7  -7       27.73       24.76      3.97 o
  10   7  -7        3.15        2.39      3.26 o
  11   7  -7       13.99       15.39      3.59 o
  12   7  -7        4.23        8.15      3.62 o
  13   7  -7       10.63        3.86      3.57 o
  14   7  -7        6.14       10.76      4.02 o
  15   7  -7       27.42       24.66      4.26 o
  16   7  -7       16.23       16.36      4.26 o
  17   7  -7        7.48        5.01      4.29 o
  18   7  -7        0.33        4.49      8.68 o
   1   8  -7       45.69       39.06      3.41 o
   2   8  -7        4.36        5.71      3.43 o
   3   8  -7        1.07        1.23      3.38 o
   4   8  -7        4.16        5.47      2.93 o
   5   8  -7       25.75       27.59      4.06 o
   6   8  -7        2.72        5.59      3.78 o
   7   8  -7       25.16       21.10      4.22 o
   8   8  -7       10.45        9.01      3.69 o
   9   8  -7        2.58        6.75      3.72 o
  10   8  -7        2.78        2.80      3.84 o
  11   8  -7       19.97       15.75      3.31 o
  12   8  -7        4.24        6.02      3.57 o
   0   0  -6      586.67      503.16     10.38 o
   2   0  -6      504.37      452.27      7.40 o
   4   0  -6     1069.80     1025.00     32.72 o
   6   0  -6     1702.54     1635.23      8.65 o
   8   0  -6      348.49      365.59      4.84 o
  10   0  -6      680.88      701.59      7.81 o
  12   0  -6     1039.46     1091.59     14.51 o
  14   0  -6      198.57      213.73      4.60 o
  16   0  -6       49.31       55.85      4.12 o
  18   0  -6      589.18      580.49      8.15 o
  20   0  -6       21.59       19.42      3.58 o
  22   0  -6       36.74       42.39      4.39 o
  24   0  -6        4.46        5.14      3.80 o
  26   0  -6       22.71       25.05      4.17 o
  28   0  -6       15.05       13.02      4.68 o
  30   0  -6        0.66        2.80      6.01 o
   1   1  -6       46.98       43.27      3.23 o
   2   1  -6      199.03      194.47      3.81 o
   3   1  -6      153.69      147.40      2.98 o
   4   1  -6       48.86       38.83      2.58 o
   5   1  -6       51.68       44.35      2.29 o
   6   1  -6       30.81       30.26      2.51 o
   7   1  -6      228.07      217.63      2.86 o
   8   1  -6       73.32       64.56      2.51 o
   9   1  -6      229.34      220.00      3.18 o
  10   1  -6      228.48      236.75      3.52 o
  11   1  -6       57.86       54.57      2.73 o
  12   1  -6      124.78      120.64      3.21 o
  13   1  -6      509.57      499.78      4.39 o
  14   1  -6      202.88      191.90      3.19 o
  15   1  -6      325.12      326.08      4.27 o
  16   1  -6       90.68       87.95      2.71 o
  17   1  -6        0.49        2.90      2.61 o
  18   1  -6      239.36      238.89      3.46 o
  19   1  -6       59.11       58.84      3.03 o
  20   1  -6        0.09        4.39      2.84 o
  21   1  -6       22.39       20.17      3.29 o
  22   1  -6       18.06       16.08      2.96 o
  23   1  -6        3.07        6.57      2.64 o
  24   1  -6       68.29       64.90      3.56 o
  25   1  -6       52.98       47.54      3.07 o
  26   1  -6        5.33        4.98      2.79 o
  27   1  -6        1.77        2.68      2.70 o
  28   1  -6        4.16        1.27      2.87 o
  29   1  -6        1.92        4.18      3.47 o
  30   1  -6        8.51        5.98      3.56 o
   0   2  -6     1812.66     1798.13     19.52 o
   1   2  -6       60.63       61.64      3.34 o
   2   2  -6      374.03      383.36      4.02 o
   3   2  -6      392.20      394.88      7.26 o
   4   2  -6      414.26      381.18      3.96 o
   5   2  -6      133.28      135.88      2.76 o
   6   2  -6      795.09      777.67      6.59 o
   7   2  -6       64.83       63.07      2.65 o
   8   2  -6        6.30        8.44      2.64 o
   9   2  -6       20.55       17.47      2.48 o
  10   2  -6      255.75      254.51      4.82 o
  11   2  -6       58.64       54.54      3.18 o
  12   2  -6      438.49      454.03      4.33 o
  13   2  -6      336.10      321.50      6.48 o
  14   2  -6      227.24      228.61      4.08 o
  15   2  -6        2.02        6.34      3.09 o
  16   2  -6      205.06      227.58      4.19 o
  17   2  -6       23.06       27.94      3.35 o
  18   2  -6      373.34      375.03      9.07 o
  19   2  -6       33.59       32.65      2.98 o
  20   2  -6      104.07      108.18      3.23 o
  21   2  -6       50.80       47.51      3.69 o
  22   2  -6       34.50       31.97      3.36 o
  23   2  -6       54.27       54.59      3.00 o
  24   2  -6        6.77        7.59      2.71 o
  25   2  -6        3.87        2.77      3.51 o
  26   2  -6       34.13       34.00      3.60 o
  27   2  -6       10.22        1.97      3.04 o
  28   2  -6        3.56        4.25      3.46 o
  29   2  -6        1.74        3.02      3.21 o
   1   3  -6      294.52      283.69      3.61 o
   2   3  -6     1423.01     1462.76     10.66 o
   3   3  -6        4.29        8.37      3.07 o
   4   3  -6      937.61      951.54      5.32 o
   5   3  -6      282.99      275.14      3.21 o
   6   3  -6      101.37      101.20      3.03 o
   7   3  -6      222.21      222.82      4.07 o
   8   3  -6      528.26      530.68      4.83 o
   9   3  -6        9.71       11.81      3.03 o
  10   3  -6      294.68      313.52      8.90 o
  11   3  -6      164.19      168.00      3.88 o
  12   3  -6       13.98       18.95      3.03 o
  13   3  -6      322.53      317.64      5.56 o
  14   3  -6      174.06      162.91      3.89 o
  15   3  -6       76.07       72.01      4.21 o
  16   3  -6       97.64       89.07      3.21 o
  17   3  -6        2.78        5.70      3.18 o
  18   3  -6       43.22       39.55      3.28 o
  19   3  -6       55.22       60.78      4.44 o
  20   3  -6       13.91       13.05      3.11 o
  21   3  -6       34.68       32.13      3.13 o
  22   3  -6        4.93        7.13      3.00 o
  23   3  -6       15.51       17.52      2.91 o
  24   3  -6        3.98        3.79      3.44 o
  25   3  -6        1.05        4.77      2.77 o
  26   3  -6        6.80        4.70      3.24 o
  27   3  -6        2.41       -0.33      2.75 o
  28   3  -6        1.89        4.48      3.78 o
  29   3  -6        4.05        1.80      8.88 o
   0   4  -6      232.12      261.13      4.35 o
   1   4  -6      110.08      110.13      2.96 o
   2   4  -6       30.23       33.21      2.85 o
   3   4  -6      148.00      149.56      3.84 o
   4   4  -6       55.29       57.10      3.41 o
   5   4  -6       11.96       14.22      2.71 o
   6   4  -6      140.37      155.92      3.28 o
   7   4  -6      278.28      262.29      3.59 o
   8   4  -6      149.73      155.15      4.36 o
   9   4  -6      168.12      176.98      7.50 o
  10   4  -6       29.23       29.81      3.47 o
  11   4  -6      130.90      129.66      4.75 o
  12   4  -6      113.90      114.51      4.27 o
  13   4  -6      206.67      200.27      4.50 o
  14   4  -6       61.83       69.50      3.81 o
  15   4  -6      216.29      203.26      6.28 o
  16   4  -6        5.69        3.62      3.44 o
  17   4  -6      114.61      107.12      3.34 o
  18   4  -6        7.35       11.90      3.61 o
  19   4  -6       51.83       47.02      3.43 o
  20   4  -6        4.84        9.71      3.24 o
  21   4  -6        9.49        6.13      3.38 o
  22   4  -6        0.32        6.87      3.44 o
  23   4  -6       30.95       27.00      3.56 o
  24   4  -6        1.90        5.32      3.97 o
  25   4  -6        0.67        0.03      2.68 o
  26   4  -6        2.85        1.71      3.74 o
  27   4  -6        2.95        7.24      3.82 o
   1   5  -6       61.46       53.94      3.05 o
   2   5  -6       69.31       66.59      2.56 o
   3   5  -6       29.89       29.06      2.74 o
   4   5  -6       87.77       89.18      3.11 o
   5   5  -6       22.89       25.42      2.57 o
   6   5  -6      124.70      123.17      3.18 o
   7   5  -6       47.96       45.63      6.76 o
   8   5  -6      295.36      283.39      8.90 o
   9   5  -6        4.93       11.54      3.96 o
  10   5  -6       15.93       16.59      3.41 o
  11   5  -6      102.77      101.84      3.80 o
  12   5  -6       38.54       45.06      3.99 o
  13   5  -6       72.93       73.16      3.81 o
  14   5  -6       56.53       57.42      4.10 o
  15   5  -6       33.82       32.92      4.20 o
  16   5  -6       26.33       23.24      3.65 o
  17   5  -6       11.60       24.17      4.27 o
  18   5  -6       12.10       13.89      4.33 o
  19   5  -6       55.66       48.22      4.54 o
  20   5  -6       26.34       24.65      3.60 o
  21   5  -6       17.07       14.25      3.29 o
  22   5  -6        6.29        4.14      3.51 o
  23   5  -6        3.81        6.28      3.38 o
  24   5  -6        0.97       -1.43      3.24 o
  25   5  -6        0.63        3.42      3.85 o
   0   6  -6      117.53      128.75      5.48 o
   1   6  -6       34.95       35.77      2.77 o
   2   6  -6      109.06      109.16      2.90 o
   3   6  -6       62.63       63.97      2.66 o
   4   6  -6       25.00       25.99      2.59 o
   5   6  -6       47.11       48.06      3.43 o
   6   6  -6       21.02       25.77      2.84 o
   7   6  -6        8.20       11.01      3.09 o
   8   6  -6      101.06       91.89      4.53 o
   9   6  -6      114.02      112.98      5.09 o
  10   6  -6        1.24        3.98      3.54 o
  11   6  -6       10.82       16.37      4.10 o
  12   6  -6        5.23        9.06      3.23 o
  13   6  -6       77.51       85.16      4.43 o
  14   6  -6       29.80       25.66      4.31 o
  15   6  -6       13.63        7.50      3.72 o
  16   6  -6        7.77        9.39      3.34 o
  17   6  -6       15.31       15.28      3.41 o
  18   6  -6        4.17        8.31      3.18 o
  19   6  -6        2.49        5.50      3.58 o
  20   6  -6        5.19        8.00      4.70 o
  21   6  -6        0.38        2.32      4.66 o
  22   6  -6        0.52        1.54      3.41 o
  23   6  -6        0.98        0.97      3.85 o
   1   7  -6       25.55       23.99      2.96 o
   2   7  -6        0.13        1.16      3.12 o
   3   7  -6       32.48       35.86      3.38 o
   4   7  -6        0.65        4.91      3.09 o
   5   7  -6       30.68       31.12      3.14 o
   6   7  -6        4.99        8.29      3.38 o
   7   7  -6       20.95       19.73      3.18 o
   8   7  -6        9.14        5.24      2.89 o
   9   7  -6        6.46        8.07      3.22 o
  10   7  -6       12.17       15.92      3.06 o
  11   7  -6       13.59       13.93      3.82 o
  12   7  -6       48.29       47.67      6.35 o
  13   7  -6        8.95        4.80      3.86 o
  14   7  -6       10.36       11.11      4.57 o
  15   7  -6        3.83       -0.19      4.56 o
  16   7  -6       15.14       14.39      4.75 o
  17   7  -6        1.25        9.37      4.73 o
  18   7  -6       11.95       13.57      4.83 o
  19   7  -6        9.56       11.01      4.98 o
  20   7  -6       11.37        5.06      4.98 o
   0   8  -6       23.09       20.87      5.55 o
   1   8  -6       14.38       12.92      3.52 o
   2   8  -6        2.82        5.24      3.09 o
   3   8  -6       84.87       83.72      3.59 o
   4   8  -6       31.18       32.99      3.31 o
   5   8  -6        8.10        7.71      3.05 o
   6   8  -6       11.48       11.58      3.37 o
   7   8  -6       33.11       30.04      3.45 o
   8   8  -6       14.38       11.35      3.43 o
   9   8  -6       40.77       41.61      3.59 o
  10   8  -6       28.27       25.15      3.89 o
  11   8  -6        3.50        5.86      4.01 o
  12   8  -6        8.30        6.44      3.79 o
  13   8  -6        4.88        6.16      3.20 o
  14   8  -6        9.20        7.60      3.94 o
  15   8  -6       11.64        6.66      3.57 o
  16   8  -6       15.00        9.38      6.34 o
   1   9  -6       23.03       19.23      3.93 o
   2   9  -6        0.12        3.36      3.82 o
   3   9  -6        0.26        0.36      3.40 o
   4   9  -6        0.80       -0.18      4.01 o
   5   9  -6       20.81       21.34      4.05 o
   6   9  -6        1.32        4.92      3.37 o
   7   9  -6       13.76       11.58      3.65 o
   8   9  -6        1.35        3.10      3.35 o
   9   9  -6        0.46        0.36      6.88 o
   2   0  -5     1511.48     1432.25     41.60 o
   4   0  -5     1060.32     1049.03     11.10 o
   6   0  -5      422.19      448.43      5.61 o
   8   0  -5     2394.13     2465.20     41.69 o
  10   0  -5     3007.83     3236.78     20.51 o
  12   0  -5       28.73       27.56      3.89 o
  14   0  -5      283.22      291.99      4.87 o
  16   0  -5      262.51      253.08      4.79 o
  18   0  -5      727.61      723.50     11.08 o
  20   0  -5       21.62       19.90      3.44 o
  22   0  -5      108.67      115.16      4.55 o
  24   0  -5       27.63       15.16      3.77 o
  26   0  -5       19.74       22.97      3.80 o
  28   0  -5       19.40       23.47      4.72 o
  30   0  -5       12.75       13.29      5.82 o
   0   1  -5     7223.39     7505.18     26.08 o
   1   1  -5      171.45      158.13      3.87 o
   2   1  -5      795.07      828.15     47.81 o
   3   1  -5      496.81      526.79      4.36 o
   4   1  -5      276.85      323.01      4.27 o
   5   1  -5      322.22      312.20      3.42 o
   6   1  -5     3014.16     3203.63     24.02 o
   7   1  -5       22.69       16.52      2.23 o
   8   1  -5      537.23      587.01      3.90 o
   9   1  -5      151.19      176.28      3.32 o
  10   1  -5      694.78      710.03      5.89 o
  11   1  -5      402.76      384.44      4.65 o
  12   1  -5      427.17      458.79      6.20 o
  13   1  -5       91.38       90.87      2.96 o
  14   1  -5      560.89      603.11      4.73 o
  15   1  -5        2.92        6.03      2.54 o
  16   1  -5      290.34      277.77      3.49 o
  17   1  -5      515.57      550.99      6.21 o
  18   1  -5       37.39       35.03      2.75 o
  19   1  -5        1.65        3.27      2.86 o
  20   1  -5      140.62      139.72      3.13 o
  21   1  -5        2.93        1.30      2.52 o
  22   1  -5      293.89      271.09      5.37 o
  23   1  -5      113.23      117.73      3.60 o
  24   1  -5       24.19       23.07      2.86 o
  25   1  -5       10.86       10.90      2.61 o
  26   1  -5        2.62        2.31      2.60 o
  27   1  -5        5.21        8.91      2.91 o
  28   1  -5        1.59        7.06      2.78 o
  29   1  -5        3.50        6.42      3.60 o
  30   1  -5        4.92        3.64      3.19 o
  31   1  -5        1.14        2.42      3.49 o
   1   2  -5      418.94      410.97      4.46 o
   2   2  -5     1841.94     1737.21     17.19 o
   3   2  -5      125.08      138.36      4.18 o
   4   2  -5      852.90      792.00      9.25 o
   5   2  -5       19.28       23.84      2.14 o
   6   2  -5      619.98      637.05      5.34 o
   7   2  -5      247.16      230.73      4.27 o
   8   2  -5      211.56      177.91      3.07 o
   9   2  -5      312.60      294.65      3.75 o
  10   2  -5      373.28      414.65      5.12 o
  11   2  -5      124.04      135.10      3.34 o
  12   2  -5      300.47      305.93      4.05 o
  13   2  -5      133.69      125.52      4.03 o
  14   2  -5      133.57      125.44      2.97 o
  15   2  -5      158.91      161.82      3.39 o
  16   2  -5      106.95      108.61      2.94 o
  17   2  -5      227.86      222.42      3.97 o
  18   2  -5      221.21      221.42      3.97 o
  19   2  -5      153.30      148.77      3.73 o
  20   2  -5       53.43       56.82      2.62 o
  21   2  -5       54.96       52.32      2.78 o
  22   2  -5       13.18       12.39      3.06 o
  23   2  -5        6.87        5.92      2.42 o
  24   2  -5       22.45       22.77      2.55 o
  25   2  -5       23.66       28.46      2.85 o
  26   2  -5       34.44       31.30      3.83 o
  27   2  -5        1.42        0.91      2.91 o
  28   2  -5        2.60        2.96      3.03 o
  29   2  -5        0.21        2.77      3.32 o
  30   2  -5        3.79        5.28      2.99 o
  31   2  -5        2.52        1.54      2.83 o
   0   3  -5     1823.95     1864.46     16.81 o
   1   3  -5      171.22      158.66      3.18 o
   2   3  -5      642.80      631.58      7.65 o
   3   3  -5      238.24      229.57      3.32 o
   4   3  -5      719.62      744.87      6.83 o
   5   3  -5      295.89      299.57      3.63 o
   6   3  -5      722.45      694.65      4.58 o
   7   3  -5      100.53       99.75      3.03 o
   8   3  -5       69.76       69.51      3.63 o
   9   3  -5       97.97       96.33      3.66 o
  10   3  -5      261.00      239.47      4.54 o
  11   3  -5      241.48      247.41      5.11 o
  12   3  -5      105.12      103.19      4.11 o
  13   3  -5      107.49      107.32      3.41 o
  14   3  -5       73.76       81.25      4.11 o
  15   3  -5       66.04       68.49      3.62 o
  16   3  -5      243.64      247.45      4.32 o
  17   3  -5      103.64       95.76      5.62 o
  18   3  -5      115.03      116.38      5.55 o
  19   3  -5      124.94      116.38      3.27 o
  20   3  -5       73.83       79.17      5.50 o
  21   3  -5       26.21       27.50      3.43 o
  22   3  -5       55.76       56.64      2.85 o
  23   3  -5        2.62        2.31      3.01 o
  24   3  -5       27.96       30.31      2.99 o
  25   3  -5        1.97        3.59      3.05 o
  26   3  -5       12.68       15.34      3.23 o
  27   3  -5       11.02       10.21      3.04 o
  28   3  -5        1.10       -0.53      2.86 o
  29   3  -5        1.50        0.19      3.46 o
  30   3  -5        3.29        8.45      3.24 o
   1   4  -5      341.17      337.55      3.40 o
   2   4  -5      244.37      249.22      3.17 o
   3   4  -5        4.81        3.57      3.01 o
   4   4  -5       86.25       89.92      2.89 o
   5   4  -5       86.00       78.13      3.02 o
   6   4  -5       24.24       28.86      2.79 o
   7   4  -5       50.15       48.96      3.35 o
   8   4  -5        4.49        2.17      3.07 o
   9   4  -5       31.89       30.21      2.96 o
  10   4  -5       18.00       19.26      2.89 o
  11   4  -5       22.32       20.11      3.63 o
  12   4  -5       61.22       67.15      3.99 o
  13   4  -5       92.64       94.85      4.52 o
  14   4  -5       37.11       36.08      3.28 o
  15   4  -5      202.24      201.66      4.69 o
  16   4  -5      118.61      123.29      4.42 o
  17   4  -5       49.85       41.87      3.57 o
  18   4  -5       81.25       88.88      3.41 o
  19   4  -5        0.22        2.74      4.00 o
  20   4  -5       13.23       15.87      4.19 o
  21   4  -5       69.77       66.62      3.93 o
  22   4  -5       44.46       42.94      3.47 o
  23   4  -5       21.28       20.48      3.96 o
  24   4  -5        7.31        7.43      3.15 o
  25   4  -5        3.51        3.94      3.00 o
  26   4  -5        5.42        5.10      3.34 o
  27   4  -5        0.49        2.21      3.39 o
  28   4  -5        7.14        5.87      3.27 o
  29   4  -5        3.72        1.03      4.94 o
   0   5  -5      644.56      608.75      5.55 o
   1   5  -5      139.06      134.01      2.78 o
   2   5  -5        3.36        5.85      2.57 o
   3   5  -5      447.01      439.26      6.35 o
   4   5  -5       30.87       28.06      2.46 o
   5   5  -5      300.60      313.71      4.44 o
   6   5  -5      603.92      578.65      9.87 o
   7   5  -5       81.35       79.39      3.17 o
   8   5  -5      135.62      126.46      3.95 o
   9   5  -5      563.43      545.88     18.15 o
  10   5  -5       66.38       64.60      3.67 o
  11   5  -5      171.38      169.93      7.73 o
  12   5  -5      344.15      329.39     12.61 o
  13   5  -5        3.02        7.55      3.56 o
  14   5  -5      138.85      135.80      8.19 o
  15   5  -5       67.20       70.69      6.64 o
  16   5  -5      125.38      124.00      4.01 o
  17   5  -5       57.01       54.56      4.21 o
  18   5  -5        0.08        1.08      3.69 o
  19   5  -5       65.26       61.64      3.96 o
  20   5  -5      102.61       93.52      3.81 o
  21   5  -5        6.84        9.22      3.07 o
  22   5  -5        3.91        4.28      3.53 o
  23   5  -5        1.66        4.14      3.56 o
  24   5  -5       17.17       14.37      4.10 o
  25   5  -5        4.99        8.49      3.74 o
  26   5  -5       11.56        6.72      3.83 o
  27   5  -5        4.14        3.18      3.47 o
   1   6  -5      332.93      334.21      3.42 o
   2   6  -5      183.04      191.76      3.19 o
   3   6  -5       82.99       88.55      4.52 o
   4   6  -5      270.54      276.57      3.50 o
   5   6  -5      146.20      159.06      6.79 o
   6   6  -5        7.67        8.07      3.18 o
   7   6  -5      107.19      105.51      3.05 o
   8   6  -5       82.16       94.40      3.86 o
   9   6  -5       27.12       30.42      3.33 o
  10   6  -5       67.89       71.85      3.42 o
  11   6  -5      104.19      111.66      4.11 o
  12   6  -5       55.28       47.98      4.11 o
  13   6  -5        4.88        6.49      4.22 o
  14   6  -5       64.41       66.97      3.82 o
  15   6  -5        0.52        1.52      3.77 o
  16   6  -5       22.94       25.94      3.82 o
  17   6  -5        0.56       -2.40      3.72 o
  18   6  -5       28.07       24.90      3.52 o
  19   6  -5       48.46       48.52      4.64 o
  20   6  -5        5.25        2.20      3.95 o
  21   6  -5        9.89        9.93      4.02 o
  22   6  -5        1.75        5.14      3.70 o
  23   6  -5        2.30        0.53      4.23 o
  24   6  -5        8.84        7.52      4.31 o
  25   6  -5       13.07       16.58      5.05 o
   0   7  -5        7.86       13.70      4.38 o
   1   7  -5       14.81       11.04      3.08 o
   2   7  -5        3.45        4.04      2.81 o
   3   7  -5       53.19       52.28      2.86 o
   4   7  -5       73.43       67.04      3.20 o
   5   7  -5       22.74       19.21      3.23 o
   6   7  -5       21.75       19.89      3.02 o
   7   7  -5       25.82       24.07      2.98 o
   8   7  -5       59.43       55.01      3.36 o
   9   7  -5       25.32       21.43      2.64 o
  10   7  -5       25.38       27.88      2.91 o
  11   7  -5        3.02        5.62      2.64 o
  12   7  -5       22.24       20.21      3.91 o
  13   7  -5        5.60        4.38      3.33 o
  14   7  -5        7.96       16.54      3.83 o
  15   7  -5        7.65        8.00      4.49 o
  16   7  -5       27.19       25.95      4.64 o
  17   7  -5       17.96       17.06      4.58 o
  18   7  -5        6.28       11.79      4.62 o
  19   7  -5       12.49       14.89      4.74 o
  20   7  -5        1.77        8.76      4.21 o
  21   7  -5        5.29        9.37      3.78 o
  22   7  -5        3.39        2.05      4.38 o
   1   8  -5        9.01       12.47      3.16 o
   2   8  -5        4.60        4.99      3.42 o
   3   8  -5        6.72        6.45      3.31 o
   4   8  -5        0.87        2.62      3.48 o
   5   8  -5        8.82       11.51      2.87 o
   6   8  -5       16.99       19.20      3.56 o
   7   8  -5        7.15       10.10      3.19 o
   8   8  -5       15.28       20.72      3.65 o
   9   8  -5        4.23        7.20      3.52 o
  10   8  -5        0.97        3.41      3.49 o
  11   8  -5       16.22       17.51      3.07 o
  12   8  -5        3.73        3.73      3.08 o
  13   8  -5        4.11        9.30      3.25 o
  14   8  -5       17.48       14.96      3.17 o
  15   8  -5        3.81        1.30      3.45 o
  16   8  -5        8.05        9.01      3.72 o
  17   8  -5        2.53        4.43      4.22 o
  18   8  -5        1.26        3.89      6.00 o
   0   9  -5       17.32        8.77      4.66 o
   1   9  -5       18.25       18.22      3.78 o
   2   9  -5        3.25       -0.19      3.60 o
   3   9  -5       34.32       36.50      3.97 o
   4   9  -5        7.33        7.07      3.58 o
   5   9  -5        3.72        1.87      3.17 o
   6   9  -5        2.66        2.23      4.15 o
   7   9  -5       13.04       13.87      4.19 o
   8   9  -5        2.08        4.05      3.12 o
   9   9  -5        9.97       10.14      3.56 o
  10   9  -5        4.48        3.69      3.60 o
  11   9  -5        1.69        1.29      3.66 o
  12   9  -5        2.89        4.49      4.39 o
   0   0  -4    21831.13    21228.65     65.53 o
   2   0  -4     2677.98     2660.32     99.94 o
   4   0  -4     2428.89     2525.06     16.21 o
   6   0  -4     1067.20      946.91      9.58 o
   8   0  -4       39.11       41.85      3.91 o
  10   0  -4     2389.48     2333.81     18.24 o
  12   0  -4     2042.21     2150.89     28.37 o
  14   0  -4      122.98      123.47      3.80 o
  16   0  -4      153.80      154.91      5.24 o
  18   0  -4      148.11      152.83      4.34 o
  20   0  -4      422.36      432.20      5.36 o
  22   0  -4       11.75        8.72      3.41 o
  24   0  -4      101.53       88.62      3.71 o
  26   0  -4        8.57        6.73      4.23 o
  28   0  -4       15.82       18.75      5.50 o
  30   0  -4        0.74        0.27      5.43 o
  32   0  -4        7.67        9.94      5.96 o
   1   1  -4       58.60       56.91      3.33 o
   2   1  -4      996.49     1020.25     12.31 o
   3   1  -4       77.77       85.84      2.86 o
   4   1  -4      872.70      926.46     13.10 o
   5   1  -4      358.22      328.44      3.32 o
   6   1  -4      179.14      184.10      2.95 o
   7   1  -4      730.02      707.49      6.01 o
   8   1  -4      541.21      580.57      4.58 o
   9   1  -4      893.34      883.09      7.69 o
  10   1  -4      281.98      318.80      3.95 o
  11   1  -4      536.34      544.34      4.26 o
  12   1  -4       46.98       43.48      3.05 o
  13   1  -4      255.69      238.63      3.64 o
  14   1  -4      367.75      366.01      3.96 o
  15   1  -4      282.66      277.33      3.26 o
  16   1  -4      162.54      154.88      2.75 o
  17   1  -4       53.64       53.39      3.03 o
  18   1  -4      242.38      256.23      3.22 o
  19   1  -4      252.32      261.94      6.16 o
  20   1  -4       43.62       41.47      2.76 o
  21   1  -4        7.51       11.91      2.65 o
  22   1  -4      393.28      363.03     13.56 o
  23   1  -4        8.91        8.61      3.08 o
  24   1  -4       26.06       30.15      2.83 o
  25   1  -4       22.24       24.88      3.28 o
  26   1  -4       27.30       29.03      2.84 o
  27   1  -4        6.09        8.28      2.59 o
  28   1  -4       17.04       15.90      2.74 o
  29   1  -4        2.00        1.96      2.95 o
  30   1  -4        4.76        5.04      2.90 o
  31   1  -4        3.44        5.70      3.39 o
  32   1  -4       11.31        9.59      3.50 o
   0   2  -4     1844.35     1687.63     36.08 o
   1   2  -4      531.34      495.18      4.75 o
   2   2  -4      717.18      755.15      6.84 o
   3   2  -4       76.64       84.21      2.97 o
   4   2  -4      422.75      384.84      3.78 o
   5   2  -4      116.89      129.63      3.11 o
   6   2  -4     2499.70     2348.73     23.10 o
   7   2  -4      242.16      237.80      3.45 o
   8   2  -4      947.92     1001.10     21.27 o
   9   2  -4      906.27      905.79     14.23 o
  10   2  -4      515.98      486.97      5.42 o
  11   2  -4      154.52      152.67      6.23 o
  12   2  -4      548.51      628.10      7.91 o
  13   2  -4      128.94      129.15      3.47 o
  14   2  -4       36.48       35.40      3.81 o
  15   2  -4       86.15       94.42      4.04 o
  16   2  -4      191.37      184.37      4.60 o
  17   2  -4      190.36      203.70      3.84 o
  18   2  -4       21.42       22.79      2.49 o
  19   2  -4      143.34      154.03      3.23 o
  20   2  -4      459.42      441.54     10.03 o
  21   2  -4       15.05       13.45      3.11 o
  22   2  -4       46.70       48.54      2.97 o
  23   2  -4       10.20       10.27      2.72 o
  24   2  -4      153.86      141.35      4.09 o
  25   2  -4       17.83       17.24      2.63 o
  26   2  -4        8.73        6.79      2.65 o
  27   2  -4       22.62       26.73      2.76 o
  28   2  -4       11.60       13.59      2.99 o
  29   2  -4        3.50        5.31      3.61 o
  30   2  -4        1.16        0.73      3.06 o
  31   2  -4        4.18        4.03      2.94 o
  32   2  -4        1.26       -0.80      3.01 o
   1   3  -4      292.64      265.25      3.94 o
   2   3  -4     1962.42     1846.70     19.72 o
   3   3  -4       71.93       78.60      2.68 o
   4   3  -4     1728.10     1687.50     29.64 o
   5   3  -4      957.75      894.23     13.21 o
   6   3  -4       92.75       92.27      2.78 o
   7   3  -4      327.39      320.50      6.07 o
   8   3  -4     1788.26     1808.98     12.74 o
   9   3  -4      112.10      123.66      4.25 o
  10   3  -4      963.95     1011.10     15.83 o
  11   3  -4       32.66       32.67      3.84 o
  12   3  -4      292.82      278.48      5.13 o
  13   3  -4       99.74      105.88      4.11 o
  14   3  -4      128.38      127.97      3.40 o
  15   3  -4       51.95       52.54      3.19 o
  16   3  -4        9.70       10.71      3.81 o
  17   3  -4       87.55       85.67      4.14 o
  18   3  -4      372.84      364.33      5.54 o
  19   3  -4      110.11      114.66      3.90 o
  20   3  -4       28.07       26.63      3.14 o
  21   3  -4       27.54       31.31      3.62 o
  22   3  -4      240.35      223.06      6.76 o
  23   3  -4       12.33       13.54      2.80 o
  24   3  -4       21.91       18.77      3.09 o
  25   3  -4        4.31        8.02      3.11 o
  26   3  -4       24.27       22.18      2.72 o
  27   3  -4        3.32        7.00      3.53 o
  28   3  -4        5.32        3.86      3.05 o
  29   3  -4        6.42        8.08      3.09 o
  30   3  -4        4.27        5.04      3.01 o
  31   3  -4        1.47        4.29      3.58 o
   0   4  -4      239.22      258.95      6.89 o
   1   4  -4        7.08       11.27      2.37 o
   2   4  -4      252.60      239.68      3.14 o
   3   4  -4       45.88       58.86      2.88 o
   4   4  -4      305.96      286.27      3.36 o
   5   4  -4      168.94      150.81      2.99 o
   6   4  -4      355.94      379.52      4.36 o
   7   4  -4      403.26      381.04      4.11 o
   8   4  -4      318.62      330.42      4.42 o
   9   4  -4       32.24       28.33      2.91 o
  10   4  -4        0.83        1.57      3.55 o
  11   4  -4      122.62      124.60      3.72 o
  12   4  -4       19.29       18.94      3.27 o
  13   4  -4       32.55       29.15      3.06 o
  14   4  -4       38.37       48.75      3.16 o
  15   4  -4      136.94      153.13      4.28 o
  16   4  -4       26.31       28.75      2.89 o
  17   4  -4       90.02       96.25      3.69 o
  18   4  -4       16.49       15.42      3.14 o
  19   4  -4        9.32        6.87      3.09 o
  20   4  -4       40.34       40.10      3.75 o
  21   4  -4      134.28      130.85      7.60 o
  22   4  -4        4.09        4.48      3.61 o
  23   4  -4       57.71       61.46      3.98 o
  24   4  -4       27.60       29.56      3.85 o
  25   4  -4       19.02       21.70      3.18 o
  26   4  -4        3.48       10.41      3.27 o
  27   4  -4        4.60        6.38      3.67 o
  28   4  -4        1.46        3.29      3.69 o
  29   4  -4        4.38        4.13      3.54 o
  30   4  -4        6.93        3.64      4.37 o
   1   5  -4      301.00      283.60      5.30 o
   2   5  -4      575.16      539.27      7.60 o
   3   5  -4       79.96       77.30      2.49 o
   4   5  -4       55.21       59.48      2.79 o
   5   5  -4       30.41       30.09      2.93 o
   6   5  -4       92.76       85.53      3.49 o
   7   5  -4       18.73       19.14      3.22 o
   8   5  -4      208.32      219.72      5.95 o
   9   5  -4       93.51      105.24      3.03 o
  10   5  -4       16.81       19.47      3.10 o
  11   5  -4      113.00      115.70      3.82 o
  12   5  -4      109.39      110.67      3.48 o
  13   5  -4       75.47       73.13      3.78 o
  14   5  -4      185.33      200.40      4.17 o
  15   5  -4       36.08       38.09      4.01 o
  16   5  -4       39.79       41.16      3.87 o
  17   5  -4       54.20       47.90      3.21 o
  18   5  -4       84.18       92.94      3.88 o
  19   5  -4       72.47       68.84      3.51 o
  20   5  -4       18.48       24.44      4.34 o
  21   5  -4       24.04       23.53      4.39 o
  22   5  -4       61.86       60.49      4.15 o
  23   5  -4        1.24        3.08      3.80 o
  24   5  -4        3.62        5.97      4.02 o
  25   5  -4        8.52        4.26      3.58 o
  26   5  -4        2.77        4.43      3.07 o
  27   5  -4        5.16        5.99      3.76 o
  28   5  -4        6.53        5.00      3.90 o
   0   6  -4      193.54      192.85      4.18 o
   1   6  -4       32.53       31.96      2.54 o
   2   6  -4       27.56       30.22      2.85 o
   3   6  -4      295.99      289.47      5.09 o
   4   6  -4      392.82      400.25      4.02 o
   5   6  -4      114.63      113.46      3.42 o
   6   6  -4       43.52       40.15      2.67 o
   7   6  -4      123.12      121.52      3.18 o
   8   6  -4      105.55      105.18      3.22 o
   9   6  -4       96.06       90.80      3.60 o
  10   6  -4       58.70       53.09      3.46 o
  11   6  -4       36.01       38.96      3.13 o
  12   6  -4       31.92       27.62      3.20 o
  13   6  -4       26.62       27.34      3.55 o
  14   6  -4       21.24       21.18      2.95 o
  15   6  -4       63.46       58.46      3.74 o
  16   6  -4       17.90       15.12      3.75 o
  17   6  -4        3.76        4.42      3.67 o
  18   6  -4        1.80        2.65      4.16 o
  19   6  -4        6.80        7.82      4.33 o
  20   6  -4       30.74       36.06      5.97 o
  21   6  -4        1.73        1.21      3.96 o
  22   6  -4        0.52        2.31      4.55 o
  23   6  -4       15.20       14.56      4.05 o
  24   6  -4       11.23       12.07      4.20 o
  25   6  -4        0.73        6.60      4.20 o
  26   6  -4        1.34        3.14      3.83 o
   1   7  -4       60.35       61.69      3.21 o
   2   7  -4        2.18        5.16      2.76 o
   3   7  -4        7.75        6.14      2.41 o
   4   7  -4       36.18       34.62      2.68 o
   5   7  -4       49.62       45.44      2.94 o
   6   7  -4       18.87       16.82      2.66 o
   7   7  -4       66.51       67.45      3.32 o
   8   7  -4        7.43        7.34      2.71 o
   9   7  -4       38.05       34.50      2.82 o
  10   7  -4       29.44       27.46      2.67 o
  11   7  -4       40.98       39.28      3.07 o
  12   7  -4      115.41      120.82      3.76 o
  13   7  -4       11.58       10.29      3.48 o
  14   7  -4       29.56       29.17      3.39 o
  15   7  -4        3.79        5.20      3.13 o
  16   7  -4       17.06       14.97      3.42 o
  17   7  -4       14.02       12.27      3.46 o
  18   7  -4       67.70       60.53      4.68 o
  19   7  -4        0.42        2.56      3.97 o
  20   7  -4        1.19        3.55      3.53 o
  21   7  -4       13.92       16.75      4.22 o
  22   7  -4       26.28       27.06      5.67 o
  23   7  -4        0.64        4.00      4.36 o
   0   8  -4       71.53       69.49      5.50 o
   1   8  -4       25.64       30.09      3.59 o
   2   8  -4       16.58       18.10      3.12 o
   3   8  -4      110.93      116.30      3.51 o
   4   8  -4        1.67        5.68      3.26 o
   5   8  -4        4.56        7.16      3.29 o
   6   8  -4        2.38        4.45      3.41 o
   7   8  -4        1.99        5.46      3.08 o
   8   8  -4       10.60       12.22      3.06 o
   9   8  -4       15.14       13.96      3.16 o
  10   8  -4       45.53       50.54      3.35 o
  11   8  -4        7.91        9.51      3.25 o
  12   8  -4        3.70        3.81      3.49 o
  13   8  -4        3.89        5.80      3.29 o
  14   8  -4       13.90       12.18      3.05 o
  15   8  -4        0.29        0.88      3.09 o
  16   8  -4       24.95       23.99      3.43 o
  17   8  -4        9.59       11.93      3.17 o
  18   8  -4        6.99       11.41      4.84 o
  19   8  -4        3.95        0.54      4.85 o
   1   9  -4       22.85       25.31      4.06 o
   2   9  -4        3.42        7.26      3.98 o
   3   9  -4        0.02        2.07      3.38 o
   4   9  -4       10.94        9.89      3.43 o
   5   9  -4       18.43       13.92      3.41 o
   6   9  -4       12.57       11.74      3.28 o
   7   9  -4        7.32        8.74      3.72 o
   8   9  -4        3.93        8.40      3.44 o
   9   9  -4        2.19        3.19      3.60 o
  10   9  -4        3.16        6.06      3.39 o
  11   9  -4        4.75        7.26      3.44 o
  12   9  -4        4.90        4.40      3.50 o
  13   9  -4        1.39        2.92      3.96 o
  14   9  -4       18.64       16.65      3.37 o
   0  10  -4        0.45       -1.40      6.28 o
   1  10  -4        2.83        3.69      3.92 o
   2  10  -4        1.51        1.02      6.12 o
   3  10  -4        0.28        6.37      6.25 o
   4  10  -4        2.68        3.09      8.48 o
   2   0  -3    12289.28    11892.99    342.36 o
   4   0  -3    12713.66    12057.53    241.90 o
   6   0  -3     3433.54     3434.77     13.61 o
   8   0  -3     5001.47     5015.07     32.91 o
  10   0  -3     1900.88     1921.93      9.13 o
  12   0  -3     2305.61     2237.70     25.32 o
  14   0  -3      856.08      848.65      9.50 o
  16   0  -3      216.64      224.97      5.62 o
  18   0  -3      396.81      353.98     11.03 o
  20   0  -3      149.02      156.17      6.63 o
  22   0  -3       99.81       92.32      5.33 o
  24   0  -3       46.03       46.23      3.25 o
  26   0  -3       17.21       15.15      4.16 o
  28   0  -3       47.04       43.15      3.97 o
  30   0  -3        0.18        6.02      4.92 o
  32   0  -3        5.31       13.22      4.88 o
   0   1  -3     5718.44     5698.18    158.77 o
   1   1  -3      604.53      619.29      9.71 o
   2   1  -3      539.53      562.12      8.64 o
   3   1  -3     1420.94     1437.71     16.73 o
   4   1  -3     1157.53     1188.50      7.77 o
   5   1  -3      203.09      187.24      3.34 o
   6   1  -3     4514.94     4700.35     38.55 o
   7   1  -3      430.65      414.46      4.60 o
   8   1  -3       57.94       57.95      2.71 o
   9   1  -3      273.26      274.25      3.72 o
  10   1  -3     1050.83     1124.43      9.83 o
  11   1  -3      661.42      646.94      4.56 o
  12   1  -3       40.78       35.00      2.66 o
  13   1  -3      415.96      433.03      4.95 o
  14   1  -3      614.24      656.60      7.05 o
  15   1  -3      543.43      568.74      5.17 o
  16   1  -3      107.04      118.28      4.75 o
  17   1  -3      434.07      436.81      8.52 o
  18   1  -3       13.70       14.23      2.92 o
  19   1  -3       43.44       50.00      2.98 o
  20   1  -3      483.56      483.97      7.13 o
  21   1  -3      216.79      216.53      4.64 o
  22   1  -3       50.23       44.70      3.37 o
  23   1  -3       62.67       65.24      3.59 o
  24   1  -3       98.15       89.32      3.34 o
  25   1  -3        5.89        9.30      2.65 o
  26   1  -3      109.20      101.01      4.23 o
  27   1  -3       14.43       13.35      2.88 o
  28   1  -3        6.16        8.22      2.83 o
  29   1  -3        1.62        3.94      2.63 o
  30   1  -3        3.72        6.25      3.92 o
  31   1  -3        6.70       10.41      3.62 o
  32   1  -3        2.57        0.05      4.25 o
  33   1  -3        2.55        1.70      2.92 o
   1   2  -3       67.98       65.91      2.88 o
   2   2  -3     1011.23      948.81     12.36 o
   3   2  -3      296.24      302.07      4.50 o
   4   2  -3       59.31       63.37      3.76 o
   5   2  -3      113.81      113.70      2.82 o
   6   2  -3      703.91      722.31     12.33 o
   7   2  -3       74.70       64.96      4.63 o
   8   2  -3     1357.25     1301.10     10.92 o
   9   2  -3      332.77      338.88      5.30 o
  10   2  -3       30.09       31.89      3.69 o
  11   2  -3       92.02       87.46      3.88 o
  12   2  -3       81.80       86.96      4.14 o
  13   2  -3      541.89      519.01      8.07 o
  14   2  -3      529.27      564.85      5.66 o
  15   2  -3      224.88      227.04      4.59 o
  16   2  -3      110.27      112.20      3.74 o
  17   2  -3       20.70       21.29      3.43 o
  18   2  -3        3.65        4.27      2.90 o
  19   2  -3      144.26      153.71      3.52 o
  20   2  -3        5.35        6.88      2.75 o
  21   2  -3      101.44      103.95      3.02 o
  22   2  -3      231.17      234.72      5.36 o
  23   2  -3        1.15        0.90      2.60 o
  24   2  -3       17.58       19.49      2.70 o
  25   2  -3       13.05       13.95      2.79 o
  26   2  -3       53.06       51.51      3.13 o
  27   2  -3       13.63       14.29      2.81 o
  28   2  -3       14.52       17.98      4.01 o
  29   2  -3        3.28        4.85      2.91 o
  30   2  -3       11.44        9.17      2.99 o
  31   2  -3        0.89        3.75      2.71 o
  32   2  -3        1.91        4.20      3.51 o
   0   3  -3     2230.78     2058.72      9.94 o
   1   3  -3       21.82       18.73      2.62 o
   2   3  -3      310.77      292.55      3.75 o
   3   3  -3      758.71      735.66      5.13 o
   4   3  -3      442.93      422.02      3.84 o
   5   3  -3      124.70      132.03      3.78 o
   6   3  -3     1872.30     1784.18     36.36 o
   7   3  -3      511.38      499.96      6.59 o
   8   3  -3       21.03       19.97      3.27 o
   9   3  -3      301.37      293.76      6.84 o
  10   3  -3      659.44      689.00      8.86 o
  11   3  -3       74.55       77.73      3.50 o
  12   3  -3     1089.48     1138.71     18.31 o
  13   3  -3      177.09      174.31      5.47 o
  14   3  -3       97.66      107.59      3.81 o
  15   3  -3      361.92      362.95      4.59 o
  16   3  -3       96.47       91.70      3.60 o
  17   3  -3        0.97        3.33      3.80 o
  18   3  -3      118.57      115.57      3.82 o
  19   3  -3       52.02       60.40      4.17 o
  20   3  -3      203.90      217.28      5.79 o
  21   3  -3      110.49      100.45      3.90 o
  22   3  -3        2.53        4.95      3.13 o
  23   3  -3       40.51       44.40      3.15 o
  24   3  -3      150.27      143.45      3.42 o
  25   3  -3       41.81       46.23      3.43 o
  26   3  -3       12.25       14.00      3.43 o
  27   3  -3        7.40       11.82      3.49 o
  28   3  -3        4.26        4.88      2.77 o
  29   3  -3       11.87       11.64      3.06 o
  30   3  -3        2.76        6.01      3.07 o
  31   3  -3        1.87        3.40      3.43 o
  32   3  -3        5.40        3.01      3.54 o
   1   4  -3        3.00        7.32      2.12 o
   2   4  -3      544.20      527.27      7.01 o
   3   4  -3       79.12       80.18      3.07 o
   4   4  -3       22.81       20.23      2.56 o
   5   4  -3      172.44      179.02      3.46 o
   6   4  -3       16.59       18.04      2.56 o
   7   4  -3      386.78      400.84      4.48 o
   8   4  -3      194.84      182.64      3.64 o
   9   4  -3      687.44      657.75      4.94 o
  10   4  -3       64.50       60.51      2.87 o
  11   4  -3      143.27      143.59      3.11 o
  12   4  -3      204.61      218.26      4.80 o
  13   4  -3       68.00       66.68      3.99 o
  14   4  -3       99.97       97.90      4.23 o
  15   4  -3       98.01      100.66      3.68 o
  16   4  -3      134.97      144.50      7.11 o
  17   4  -3       10.00       13.05      3.54 o
  18   4  -3       97.12      108.98      3.96 o
  19   4  -3       43.00       46.45      4.23 o
  20   4  -3       28.92       27.36      3.68 o
  21   4  -3       29.44       22.83      3.37 o
  22   4  -3       51.50       56.67      3.92 o
  23   4  -3       43.72       40.25      3.50 o
  24   4  -3       14.76       16.56      3.14 o
  25   4  -3       38.22       44.25      3.50 o
  26   4  -3       18.65       22.87      3.24 o
  27   4  -3        7.21       12.20      3.23 o
  28   4  -3        4.57        5.88      3.39 o
  29   4  -3        6.87       11.88      3.77 o
  30   4  -3        4.59        5.54      3.84 o
   0   5  -3      957.91      941.82      8.43 o
   1   5  -3       35.78       36.88      2.62 o
   2   5  -3      693.84      679.38      8.69 o
   3   5  -3      468.47      435.06      4.21 o
   4   5  -3      347.49      320.24      5.02 o
   5   5  -3      145.22      143.54      4.15 o
   6   5  -3      234.73      247.53      3.94 o
   7   5  -3       42.30       46.05      3.03 o
   8   5  -3       32.20       34.21      2.95 o
   9   5  -3      140.49      136.02      3.40 o
  10   5  -3      533.62      508.22      6.18 o
  11   5  -3       48.81       43.71      3.45 o
  12   5  -3        2.02        5.14      2.42 o
  13   5  -3       21.66       20.81      3.06 o
  14   5  -3      128.17      119.61      3.49 o
  15   5  -3       39.67       41.64      4.09 o
  16   5  -3      325.27      286.54      8.55 o
  17   5  -3        6.44        8.13      2.79 o
  18   5  -3       10.37        9.04      3.56 o
  19   5  -3       33.45       31.05      3.28 o
  20   5  -3       71.53       70.47      3.87 o
  21   5  -3       37.81       43.08      4.41 o
  22   5  -3       23.95       23.47      3.76 o
  23   5  -3       22.95       21.22      3.55 o
  24   5  -3       22.81       16.28      5.27 o
  25   5  -3       14.15       12.67      3.61 o
  26   5  -3        0.11        3.12      4.08 o
  27   5  -3       18.52       13.96      4.15 o
  28   5  -3        5.88        4.04      3.14 o
  29   5  -3        3.28        5.27      3.30 o
   1   6  -3      222.67      218.96      3.50 o
   2   6  -3      257.52      251.90      3.97 o
   3   6  -3      217.68      210.39      3.48 o
   4   6  -3      149.68      149.04      3.26 o
   5   6  -3      427.94      419.55      7.01 o
   6   6  -3       36.13       44.33      2.89 o
   7   6  -3       52.68       49.85      2.87 o
   8   6  -3      127.46      119.99      3.19 o
   9   6  -3        9.12        9.26      3.37 o
  10   6  -3       55.94       50.08      3.20 o
  11   6  -3        0.88        1.27      2.81 o
  12   6  -3       71.17       67.78      3.48 o
  13   6  -3        3.04        3.29      3.02 o
  14   6  -3       26.46       27.06      3.25 o
  15   6  -3       12.34       12.03      3.15 o
  16   6  -3        7.53        7.12      3.12 o
  17   6  -3       25.38       26.38      3.63 o
  18   6  -3        7.98        7.69      3.13 o
  19   6  -3        4.91       12.02      3.64 o
  20   6  -3        2.84        4.71      3.76 o
  21   6  -3       31.72       34.70      3.90 o
  22   6  -3       13.05       13.18      4.14 o
  23   6  -3        4.39        4.06      4.04 o
  24   6  -3        3.70        6.85      3.64 o
  25   6  -3       11.44        9.71      4.21 o
  26   6  -3        1.75        4.11      3.80 o
  27   6  -3        1.09        3.46      3.23 o
   0   7  -3       16.70       18.21      4.32 o
   1   7  -3       11.75       12.89      3.15 o
   2   7  -3       84.65       82.53      2.94 o
   3   7  -3       64.28       62.85      3.23 o
   4   7  -3       31.59       29.78      3.15 o
   5   7  -3        2.53        1.77      2.77 o
   6   7  -3        2.24        2.31      2.61 o
   7   7  -3       15.76       18.88      3.07 o
   8   7  -3       16.97       15.38      2.80 o
   9   7  -3       25.81       27.37      2.68 o
  10   7  -3       19.81       28.04      2.92 o
  11   7  -3       32.27       32.44      3.25 o
  12   7  -3       26.49       27.73      2.85 o
  13   7  -3        3.30        4.46      3.59 o
  14   7  -3       14.55       23.76      3.31 o
  15   7  -3       31.92       30.64      3.14 o
  16   7  -3       11.29       11.95      3.78 o
  17   7  -3       68.13       70.89      4.01 o
  18   7  -3        4.85        6.03      3.45 o
  19   7  -3        4.92        6.16      3.87 o
  20   7  -3       37.15       41.59      4.74 o
  21   7  -3        2.82        4.38      3.60 o
  22   7  -3        5.57        4.85      3.70 o
  23   7  -3       18.49       16.45      3.86 o
  24   7  -3        2.56        5.43      7.16 o
   1   8  -3       38.60       38.90      3.06 o
   2   8  -3       17.76       14.94      2.82 o
   3   8  -3       11.34       12.51      2.81 o
   4   8  -3        8.33        8.70      2.59 o
   5   8  -3       47.79       53.39      3.14 o
   6   8  -3        9.47        8.98      2.76 o
   7   8  -3       30.75       33.66      3.39 o
   8   8  -3       20.81       20.91      2.83 o
   9   8  -3       10.10       12.36      3.09 o
  10   8  -3        1.56        5.84      2.86 o
  11   8  -3       58.68       65.43      3.11 o
  12   8  -3        4.09        4.50      2.99 o
  13   8  -3       15.46       19.02      3.05 o
  14   8  -3        1.40        1.72      2.89 o
  15   8  -3        4.29        9.99      3.23 o
  16   8  -3        5.58        5.49      3.55 o
  17   8  -3       13.98       15.70      3.68 o
  18   8  -3       16.00       11.27      3.86 o
  19   8  -3       16.38       14.99      3.86 o
  20   8  -3        6.98        5.26      4.24 o
  21   8  -3        1.55        6.39      6.19 o
   0   9  -3        0.87        5.85      5.26 o
   1   9  -3        4.93        6.73      3.39 o
   2   9  -3        5.24        7.68      3.22 o
   3   9  -3       16.06       15.60      3.46 o
   4   9  -3       14.11       14.40      3.34 o
   5   9  -3        2.08        3.06      3.49 o
   6   9  -3        1.85        2.38      3.07 o
   7   9  -3        8.55       13.16      3.33 o
   8   9  -3        8.46        7.29      3.02 o
   9   9  -3        8.86       11.28      3.60 o
  10   9  -3       10.10       13.30      3.35 o
  11   9  -3        2.76        5.29      3.74 o
  12   9  -3        1.16        4.04      3.69 o
  13   9  -3        4.33        6.29      3.27 o
  14   9  -3        5.58        3.52      3.47 o
  15   9  -3        5.48        4.35      3.87 o
  16   9  -3        2.55        5.36      5.49 o
   1  10  -3        1.15        4.12      3.71 o
   2  10  -3        2.08        8.10      3.80 o
   3  10  -3        0.67        1.44      3.15 o
   4  10  -3        3.54        8.15      3.88 o
   5  10  -3        0.59        1.87      3.47 o
   6  10  -3        5.50        7.48      3.96 o
   7  10  -3        0.46        1.72      3.07 o
   8  10  -3        1.66        1.35      6.09 o
   0   0  -2     6360.85     6127.69     47.36 o
   2   0  -2     9670.66     9548.25     39.96 o
   4   0  -2    20752.89    20065.94    243.17 o
   6   0  -2     8180.63     8446.47     97.74 o
   8   0  -2     3121.61     3256.84     49.28 o
  10   0  -2      791.00      813.34      6.60 o
  12   0  -2     3507.56     3768.07     42.09 o
  14   0  -2      839.86      872.41     12.60 o
  16   0  -2      628.82      674.96      5.81 o
  18   0  -2      348.66      356.03      4.49 o
  20   0  -2       58.42       52.49      3.14 o
  22   0  -2      161.16      183.94      4.50 o
  24   0  -2      337.85      337.06      8.16 o
  26   0  -2       98.93       85.18      5.42 o
  28   0  -2       60.20       39.77      6.26 o
  30   0  -2       55.45       52.35      5.84 o
  32   0  -2        1.01        5.82      5.77 o
   1   1  -2      518.54      515.14      7.25 o
   2   1  -2      208.45      216.76      4.57 o
   3   1  -2     3480.11     3323.85     42.71 o
   4   1  -2    10338.12    10338.12     66.80 o
   5   1  -2      729.71      722.65     10.23 o
   6   1  -2     1484.32     1528.28      9.40 o
   7   1  -2       21.97       22.08      3.98 o
   8   1  -2      466.78      477.48     11.10 o
   9   1  -2     1422.80     1376.70     10.15 o
  10   1  -2     1030.40     1010.02     12.65 o
  11   1  -2      113.13      123.07      4.16 o
  12   1  -2      919.14      916.16      9.53 o
  13   1  -2      360.27      367.95      5.82 o
  14   1  -2      527.45      504.85      4.39 o
  15   1  -2     1059.35     1084.58     18.02 o
  16   1  -2      572.73      590.52      4.40 o
  17   1  -2        3.75        3.11      2.72 o
  18   1  -2       11.04        9.60      2.91 o
  19   1  -2        9.28       16.01      2.68 o
  20   1  -2       32.01       38.39      2.26 o
  21   1  -2      148.39      159.18      3.02 o
  22   1  -2      139.62      145.18      3.18 o
  23   1  -2       36.37       34.35      3.13 o
  24   1  -2        9.18       12.62      2.37 o
  25   1  -2       53.77       57.86      2.89 o
  26   1  -2        2.08        6.82      3.21 o
  27   1  -2        6.82        6.71      2.74 o
  28   1  -2        1.76        1.84      2.82 o
  29   1  -2        5.08        6.66      2.86 o
  30   1  -2       10.98       11.73      3.22 o
  31   1  -2        1.42        3.81      3.71 o
  32   1  -2        1.76        4.21      4.08 o
  33   1  -2        2.61        3.96      3.49 o
   0   2  -2     3619.05     3369.82     33.07 o
   1   2  -2       71.47       72.34      3.50 o
   2   2  -2     2995.39     2830.30     10.19 o
   3   2  -2      849.25      759.21     24.99 o
   4   2  -2     1685.10     1573.90     15.21 o
   5   2  -2     1580.41     1546.92     10.72 o
   6   2  -2     1265.50     1247.03      9.83 o
   7   2  -2        9.42       10.87      2.89 o
   8   2  -2      142.81      146.16      3.69 o
   9   2  -2      167.49      176.44      4.04 o
  10   2  -2     1322.19     1381.22      7.63 o
  11   2  -2     1365.08     1277.61      7.10 o
  12   2  -2      460.31      498.70      5.03 o
  13   2  -2      119.04      121.49      3.34 o
  14   2  -2      230.50      227.73      6.41 o
  15   2  -2       70.97       71.80      3.66 o
  16   2  -2      388.92      402.66     11.25 o
  17   2  -2       51.21       47.36      3.11 o
  18   2  -2      175.12      178.55      3.17 o
  19   2  -2      255.99      240.44      5.08 o
  20   2  -2       28.98       30.87      3.06 o
  21   2  -2      194.51      183.38      3.94 o
  22   2  -2       96.14      101.26      4.75 o
  23   2  -2      165.22      172.83      3.83 o
  24   2  -2      223.99      208.06      5.42 o
  25   2  -2       15.65       12.72      2.89 o
  26   2  -2        8.02        9.26      2.98 o
  27   2  -2       12.91       11.78      2.80 o
  28   2  -2       25.20       25.17      2.68 o
  29   2  -2       17.46       19.24      2.79 o
  30   2  -2        6.46        7.20      3.01 o
  31   2  -2        7.84        8.05      2.85 o
  32   2  -2        5.11        3.32      3.04 o
  33   2  -2        0.30        3.34      3.50 o
   1   3  -2      649.10      617.45      5.88 o
   2   3  -2     3197.43     3047.86     33.52 o
   3   3  -2      310.86      307.42      6.17 o
   4   3  -2     2472.65     2390.92     32.38 o
   5   3  -2      207.33      198.14      3.76 o
   6   3  -2      200.94      224.18      4.03 o
   7   3  -2      901.47      885.53      6.19 o
   8   3  -2      985.96      885.92      9.49 o
   9   3  -2      572.81      551.24      4.66 o
  10   3  -2      679.17      675.07      5.15 o
  11   3  -2      106.55      115.75      2.96 o
  12   3  -2      208.00      190.29      6.08 o
  13   3  -2      305.02      324.78      3.95 o
  14   3  -2      344.86      353.97      4.94 o
  15   3  -2       20.33       23.36      2.83 o
  16   3  -2      164.18      172.32      7.72 o
  17   3  -2      230.46      241.95      3.88 o
  18   3  -2      111.48       94.29      4.00 o
  19   3  -2       63.77       66.25      3.80 o
  20   3  -2       56.29       64.17      2.88 o
  21   3  -2       49.43       56.95      3.05 o
  22   3  -2      132.84      140.40      3.32 o
  23   3  -2        6.17        4.68      2.89 o
  24   3  -2       10.24       10.78      3.16 o
  25   3  -2       11.45       11.31      2.97 o
  26   3  -2       18.20       16.13      3.37 o
  27   3  -2       18.46       22.89      3.82 o
  28   3  -2        0.29        2.73      3.16 o
  29   3  -2        2.68        7.40      3.57 o
  30   3  -2        1.83        6.31      3.60 o
  31   3  -2        0.28        1.97      2.91 o
  32   3  -2        5.37        6.02      3.52 o
   0   4  -2      954.23      957.40     10.68 o
   1   4  -2     1202.89     1165.84     16.16 o
   2   4  -2       22.53       20.07      2.46 o
   3   4  -2       12.65       15.59      2.25 o
   4   4  -2       86.66       90.32      2.97 o
   5   4  -2       90.88       87.80      3.27 o
   6   4  -2      113.72      117.86      3.22 o
   7   4  -2      608.84      617.45     13.12 o
   8   4  -2      310.24      291.07      3.67 o
   9   4  -2       45.14       56.59      3.00 o
  10   4  -2       49.10       51.73      3.01 o
  11   4  -2       58.62       54.02      3.05 o
  12   4  -2      183.47      185.65      6.02 o
  13   4  -2      238.95      239.15      3.52 o
  14   4  -2      143.61      147.44      3.67 o
  15   4  -2      165.32      179.26      4.79 o
  16   4  -2       90.76       91.12      3.65 o
  17   4  -2      144.78      151.94      8.58 o
  18   4  -2       25.41       30.43      3.50 o
  19   4  -2      291.79      266.15     10.05 o
  20   4  -2      199.37      202.23      4.32 o
  21   4  -2       51.94       46.44      3.79 o
  22   4  -2       35.41       32.77      4.04 o
  23   4  -2        5.41        8.83      3.61 o
  24   4  -2        6.81        9.78      3.31 o
  25   4  -2        5.69        7.29      2.81 o
  26   4  -2       36.60       41.47      3.58 o
  27   4  -2        0.43        5.37      3.88 o
  28   4  -2       11.68       14.00      3.34 o
  29   4  -2       10.99        9.05      3.34 o
  30   4  -2        9.97       12.52      3.79 o
  31   4  -2        3.20        7.80      3.80 o
   1   5  -2       93.71       87.29      2.78 o
   2   5  -2      145.17      137.36      3.04 o
   3   5  -2       54.18       55.00      2.43 o
   4   5  -2      359.87      348.07      3.55 o
   5   5  -2      165.61      164.47      3.03 o
   6   5  -2      586.31      572.16      4.79 o
   7   5  -2       79.75       71.82      3.56 o
   8   5  -2      349.78      343.84      4.01 o
   9   5  -2      120.89      125.46      3.31 o
  10   5  -2       54.77       58.57      3.42 o
  11   5  -2      131.35      136.37      3.65 o
  12   5  -2       46.77       47.15      2.85 o
  13   5  -2      145.96      142.50      3.74 o
  14   5  -2       46.91       57.67      2.90 o
  15   5  -2       24.01       22.30      3.42 o
  16   5  -2       40.86       44.49      3.47 o
  17   5  -2       37.12       37.87      3.28 o
  18   5  -2      162.34      148.41      6.46 o
  19   5  -2      141.16      126.44      3.66 o
  20   5  -2       37.34       34.66      2.97 o
  21   5  -2        8.26        8.61      4.09 o
  22   5  -2       51.62       55.49      4.48 o
  23   5  -2       10.24       15.63      3.47 o
  24   5  -2        4.18        8.61      3.29 o
  25   5  -2        6.46        9.72      3.15 o
  26   5  -2       18.76       20.85      4.05 o
  27   5  -2       14.25       13.67      4.05 o
  28   5  -2       15.49       10.65      3.14 o
  29   5  -2        0.34        4.14      3.47 o
   0   6  -2      390.75      367.06     13.58 o
   1   6  -2      304.64      285.57      8.13 o
   2   6  -2       98.26       99.59      3.27 o
   3   6  -2      157.43      144.45      4.85 o
   4   6  -2        9.02        8.27      2.70 o
   5   6  -2       24.76       22.98      2.51 o
   6   6  -2      396.71      398.51      3.88 o
   7   6  -2      115.08      121.30      3.17 o
   8   6  -2       14.36       14.97      2.75 o
   9   6  -2       88.01       91.27      3.10 o
  10   6  -2       28.76       30.94      2.83 o
  11   6  -2       11.93       12.94      3.28 o
  12   6  -2       75.62       73.97      3.10 o
  13   6  -2      431.86      440.50      4.73 o
  14   6  -2       10.45       14.66      3.51 o
  15   6  -2        6.03       11.73      3.08 o
  16   6  -2       19.20       16.74      3.10 o
  17   6  -2        1.41        0.61      2.83 o
  18   6  -2       23.25       34.07      3.00 o
  19   6  -2        4.48        1.93      3.17 o
  20   6  -2       35.69       29.50      4.27 o
  21   6  -2       24.89       33.40      4.46 o
  22   6  -2       10.01        8.12      4.40 o
  23   6  -2       28.13       29.12      3.61 o
  24   6  -2        6.68        6.83      4.53 o
  25   6  -2        2.49        3.19      3.61 o
  26   6  -2        0.82        2.04      4.25 o
  27   6  -2        8.44        9.60      3.56 o
   1   7  -2       19.62       19.81      2.81 o
   2   7  -2        2.96        4.24      2.78 o
   3   7  -2        8.09        7.50      3.11 o
   4   7  -2       12.14       13.89      2.82 o
   5   7  -2        3.29        5.99      2.41 o
   6   7  -2       13.25       12.84      3.07 o
   7   7  -2       38.51       42.45      2.98 o
   8   7  -2       12.64       11.52      2.62 o
   9   7  -2       10.47       13.12      2.31 o
  10   7  -2       61.22       58.47      2.81 o
  11   7  -2       22.68       19.90      3.17 o
  12   7  -2      106.08      105.61      3.54 o
  13   7  -2       25.40       23.66      2.73 o
  14   7  -2       12.61       13.63      3.01 o
  15   7  -2        1.17        3.88      2.86 o
  16   7  -2       27.07       23.91      3.40 o
  17   7  -2       24.18       27.05      3.41 o
  18   7  -2       19.93       22.72      3.82 o
  19   7  -2       24.35       22.00      3.52 o
  20   7  -2       22.36       24.98      3.64 o
  21   7  -2        0.49       -2.99      4.56 o
  22   7  -2        0.98        6.51      3.55 o
  23   7  -2        9.39       13.40      4.15 o
  24   7  -2        7.74        7.61      4.25 o
  25   7  -2       24.39       23.87      4.52 o
   0   8  -2       13.38       19.79      5.03 o
   1   8  -2       24.79       29.63      3.62 o
   2   8  -2        2.63        9.01      3.33 o
   3   8  -2       30.82       30.00      2.96 o
   4   8  -2       29.50       34.80      3.10 o
   5   8  -2       20.32       20.22      3.01 o
   6   8  -2       23.80       21.01      2.65 o
   7   8  -2       30.82       27.37      2.89 o
   8   8  -2       11.49       12.13      2.80 o
   9   8  -2       54.92       53.11      3.21 o
  10   8  -2       12.50       10.86      3.33 o
  11   8  -2        3.23        0.91      2.79 o
  12   8  -2        1.53        3.16      2.89 o
  13   8  -2        8.99        4.55      3.21 o
  14   8  -2        3.66        2.24      3.01 o
  15   8  -2       17.19       16.48      3.04 o
  16   8  -2       15.72       17.92      3.67 o
  17   8  -2        3.52        6.03      3.05 o
  18   8  -2        1.15        2.11      3.10 o
  19   8  -2        0.01        2.03      2.91 o
  20   8  -2        1.21        2.30      3.38 o
  21   8  -2       10.69        7.04      3.54 o
   1   9  -2       45.99       46.56      3.91 o
   2   9  -2        3.19        6.26      3.33 o
   3   9  -2        1.88        2.37      3.38 o
   4   9  -2        0.03        3.26      3.43 o
   5   9  -2       40.38       41.85      3.08 o
   6   9  -2        3.06        2.14      2.97 o
   7   9  -2       18.84       16.37      3.04 o
   8   9  -2        3.73        3.72      2.93 o
   9   9  -2        2.85        3.92      3.23 o
  10   9  -2        0.62        1.61      3.23 o
  11   9  -2        6.18       10.64      3.26 o
  12   9  -2        3.63        3.68      3.26 o
  13   9  -2        5.78        7.13      3.08 o
  14   9  -2       11.26        8.75      3.20 o
  15   9  -2        2.50        0.08      3.76 o
  16   9  -2        1.17        2.72      3.79 o
  17   9  -2       10.87        8.68      5.02 o
   0  10  -2        0.89        2.50      6.00 o
   1  10  -2        4.16        9.41      3.34 o
   2  10  -2        1.03        0.69      3.40 o
   3  10  -2        2.96        6.21      4.17 o
   4  10  -2        4.02        5.64      3.34 o
   5  10  -2        0.10        0.10      4.11 o
   6  10  -2        1.45        3.20      4.18 o
   7  10  -2        1.38        2.53      3.05 o
   8  10  -2        2.21        8.00      3.55 o
   9  10  -2        2.85        3.21      3.86 o
   2   0  -1     8480.34     8691.51     92.57 o
   4   0  -1      255.01      257.25      6.07 o
   6   0  -1     2333.72     2385.51     18.98 o
   8   0  -1    13765.42    13729.73     42.03 o
  10   0  -1     4629.01     4595.58     62.81 o
  12   0  -1      238.28      239.61      4.10 o
  14   0  -1     2960.40     3056.39     32.45 o
  16   0  -1      780.54      846.20      6.17 o
  18   0  -1     1011.31     1040.03      8.83 o
  20   0  -1      344.61      331.26      4.24 o
  22   0  -1        6.61       21.41      7.19 o
  24   0  -1      111.41      111.51      5.54 o
  26   0  -1       33.26       28.78      6.66 o
  28   0  -1       13.91       19.65      4.52 o
  30   0  -1       11.39       10.35      3.95 o
  32   0  -1       21.10       21.56      5.98 o
  34   0  -1        7.29        3.98      5.17 o
   0   1  -1     2333.28     2288.51     38.10 o
   1   1  -1       75.07       72.40      3.90 o
   2   1  -1    10904.37    10721.21     83.89 o
   3   1  -1      720.39      741.02      7.72 o
   4   1  -1     8205.62     8381.15     61.46 o
   5   1  -1      109.65      122.38      4.52 o
   6   1  -1     3951.46     4049.92     57.09 o
   7   1  -1     1587.65     1606.78     16.86 o
   8   1  -1     2054.21     2021.90     19.66 o
   9   1  -1      233.75      233.82      4.31 o
  10   1  -1     1656.03     1643.41     30.26 o
  11   1  -1      892.41      852.81     12.81 o
  12   1  -1     2583.61     2687.67     22.71 o
  13   1  -1      753.61      798.75      9.24 o
  14   1  -1     2039.34     2201.14     19.73 o
  15   1  -1      277.99      280.40      3.60 o
  16   1  -1      205.91      204.58      4.05 o
  17   1  -1      609.95      597.22     11.86 o
  18   1  -1      361.11      366.24      4.35 o
  19   1  -1       19.63       22.72      3.03 o
  20   1  -1        3.66        0.91      3.32 o
  21   1  -1       77.20       75.32      3.95 o
  22   1  -1      235.53      244.96      3.82 o
  23   1  -1       76.06       89.33      3.76 o
  24   1  -1      109.42      108.34      3.12 o
  25   1  -1        4.94        2.98      2.86 o
  26   1  -1       21.94       25.01      2.72 o
  27   1  -1       14.96       18.91      5.11 o
  28   1  -1       23.06       20.31      3.42 o
  29   1  -1        8.17       12.90      3.86 o
  30   1  -1        1.32        4.18      3.22 o
  31   1  -1        1.08        2.78      3.33 o
  32   1  -1        5.75        7.40      3.63 o
  33   1  -1        6.06        6.24      3.49 o
  34   1  -1       12.37       10.69      4.00 o
   1   2  -1     2336.26     2185.87     18.08 o
   2   2  -1    20612.46    19797.17    266.69 o
   3   2  -1     3700.60     3598.09     98.05 o
   4   2  -1     8265.75     8002.75     45.66 o
   5   2  -1      181.28      172.40      4.05 o
   6   2  -1     2534.03     2440.36     12.45 o
   7   2  -1     4161.64     3990.88     39.32 o
   8   2  -1      523.93      496.51      5.12 o
   9   2  -1      575.74      557.50      5.47 o
  10   2  -1      142.63      149.62      3.52 o
  11   2  -1       31.19       26.96      3.41 o
  12   2  -1     1083.04     1068.47     13.37 o
  13   2  -1      315.23      304.45      4.64 o
  14   2  -1       68.61       73.71      3.98 o
  15   2  -1      442.45      432.88      8.78 o
  16   2  -1      167.02      168.03      3.53 o
  17   2  -1        6.45       10.64      2.51 o
  18   2  -1      170.39      178.35      3.65 o
  19   2  -1      258.05      258.34      5.40 o
  20   2  -1       12.99       14.77      2.73 o
  21   2  -1       58.36       62.98      3.90 o
  22   2  -1      284.99      273.72      6.78 o
  23   2  -1        9.23       15.44      3.58 o
  24   2  -1       42.48       44.15      2.99 o
  25   2  -1       21.79       16.84      3.15 o
  26   2  -1       10.86       12.01      3.21 o
  27   2  -1        0.89        0.22      3.08 o
  28   2  -1       53.37       56.38      3.59 o
  29   2  -1        0.37        0.75      2.83 o
  30   2  -1        0.76        3.46      3.24 o
  31   2  -1        2.30        1.57      3.34 o
  32   2  -1        5.13        6.80      3.72 o
  33   2  -1        5.43        4.81      3.58 o
   0   3  -1    11314.37    10938.63     64.19 o
   1   3  -1     1424.77     1383.89     15.80 o
   2   3  -1     1820.66     1681.14     44.98 o
   3   3  -1     2248.89     2234.88     17.56 o
   4   3  -1     2028.41     1994.02     44.68 o
   5   3  -1       78.62       74.92      3.54 o
   6   3  -1     1274.64     1156.13     12.82 o
   7   3  -1       56.60       66.27      3.06 o
   8   3  -1       16.67       11.60      2.40 o
   9   3  -1      703.54      735.03     17.69 o
  10   3  -1      303.49      297.00      4.09 o
  11   3  -1      383.83      397.91      6.82 o
  12   3  -1       36.41       46.90      2.94 o
  13   3  -1        0.23        0.70      2.36 o
  14   3  -1       69.44       81.18      3.16 o
  15   3  -1       93.13      102.00      3.37 o
  16   3  -1       70.17       65.55      4.36 o
  17   3  -1       68.39       70.77      3.30 o
  18   3  -1       38.55       42.37      3.96 o
  19   3  -1      287.85      299.32      9.45 o
  20   3  -1        8.61        9.12      2.78 o
  21   3  -1      139.07      150.10      3.68 o
  22   3  -1        4.15        9.13      3.14 o
  23   3  -1       17.55       25.24      3.20 o
  24   3  -1      141.18      149.51      6.19 o
  25   3  -1        7.00        1.97      2.96 o
  26   3  -1       14.01       14.32      2.86 o
  27   3  -1       35.96       35.03      3.24 o
  28   3  -1        4.46        3.58      3.10 o
  29   3  -1       10.16       10.31      3.23 o
  30   3  -1        3.44        6.45      3.26 o
  31   3  -1        0.00        4.67      3.69 o
  32   3  -1        4.17        2.36      3.51 o
   1   4  -1      924.38      918.59      6.04 o
   2   4  -1     1484.17     1529.31      9.99 o
   3   4  -1      508.25      491.85      6.70 o
   4   4  -1      462.08      452.49     15.14 o
   5   4  -1      218.45      226.19      3.66 o
   6   4  -1      100.23      102.97      2.99 o
   7   4  -1      127.16      128.89      3.04 o
   8   4  -1       77.77       85.77      3.30 o
   9   4  -1       90.15       83.36      3.30 o
  10   4  -1        9.81       11.43      2.74 o
  11   4  -1      210.21      215.97      3.86 o
  12   4  -1      228.83      229.25      5.30 o
  13   4  -1      398.82      438.39      7.19 o
  14   4  -1       42.68       49.47      2.63 o
  15   4  -1      422.91      424.15     11.13 o
  16   4  -1       25.84       28.42      2.99 o
  17   4  -1       61.50       64.80      3.31 o
  18   4  -1       16.96       15.36      3.45 o
  19   4  -1      188.49      190.99      5.95 o
  20   4  -1       18.51       15.68      3.08 o
  21   4  -1       74.72       77.00      4.22 o
  22   4  -1       36.42       35.11      3.21 o
  23   4  -1       38.71       41.04      3.06 o
  24   4  -1       13.19       12.54      2.79 o
  25   4  -1       77.46       80.54      3.59 o
  26   4  -1       37.73       34.16      3.12 o
  27   4  -1        7.84        8.76      3.23 o
  28   4  -1        1.48        1.72      3.52 o
  29   4  -1        1.35        3.42      3.55 o
  30   4  -1        5.20        7.95      3.37 o
  31   4  -1        7.95        7.75      3.91 o
   0   5  -1      414.18      393.94      5.14 o
   1   5  -1       16.70       18.96      2.79 o
   2   5  -1      311.33      288.78      3.62 o
   3   5  -1      796.51      854.94      8.71 o
   4   5  -1      285.17      266.88      3.74 o
   5   5  -1       12.81       17.05      2.73 o
   6   5  -1      307.35      279.92      4.19 o
   7   5  -1      274.77      284.96      3.57 o
   8   5  -1       22.12       23.04      2.60 o
   9   5  -1     1150.92     1149.92     16.75 o
  10   5  -1      478.14      467.99     10.20 o
  11   5  -1      155.40      150.19      3.48 o
  12   5  -1      276.59      286.62      6.27 o
  13   5  -1       69.53       85.11      3.19 o
  14   5  -1      168.95      153.55      5.46 o
  15   5  -1      276.54      270.03      5.12 o
  16   5  -1      433.76      441.21     15.89 o
  17   5  -1       35.01       31.27      3.52 o
  18   5  -1       30.65       35.34      3.52 o
  19   5  -1       73.80       71.28      3.35 o
  20   5  -1       44.04       44.24      4.62 o
  21   5  -1       53.62       53.93      3.81 o
  22   5  -1       30.57       30.37      3.76 o
  23   5  -1       15.10       13.46      3.67 o
  24   5  -1        4.24       -0.26      3.76 o
  25   5  -1        0.30       -1.69      3.43 o
  26   5  -1       11.99        9.25      2.94 o
  27   5  -1       12.87       12.53      3.65 o
  28   5  -1        0.34       -0.33      3.14 o
  29   5  -1        1.54       -0.33      3.39 o
  30   5  -1        5.73        6.21      3.22 o
   1   6  -1       52.55       51.12      3.15 o
   2   6  -1      267.29      274.12      3.39 o
   3   6  -1      260.94      242.94      3.19 o
   4   6  -1      127.01      136.09      3.15 o
   5   6  -1      175.04      167.75      3.52 o
   6   6  -1       50.48       46.91      2.60 o
   7   6  -1       68.91       80.54      2.73 o
   8   6  -1       61.66       63.47      2.98 o
   9   6  -1       78.79       80.60      2.81 o
  10   6  -1       81.23       84.98      3.33 o
  11   6  -1      106.82      108.40      6.76 o
  12   6  -1      103.35      105.95      3.48 o
  13   6  -1       63.83       64.54      3.29 o
  14   6  -1      136.12      140.07      5.37 o
  15   6  -1        9.48        7.47      3.08 o
  16   6  -1       73.24       80.87      3.42 o
  17   6  -1       10.40        9.18      3.50 o
  18   6  -1       13.20       13.29      3.23 o
  19   6  -1        7.74        8.58      3.62 o
  20   6  -1       35.32       33.84      3.32 o
  21   6  -1        2.63        7.25      3.67 o
  22   6  -1        9.33        8.69      3.59 o
  23   6  -1        7.02        8.29      3.93 o
  24   6  -1        0.37        3.05      4.56 o
  25   6  -1       16.72       18.28      3.35 o
  26   6  -1        6.02        3.41      4.05 o
  27   6  -1        5.83        9.73      3.81 o
  28   6  -1        3.37        9.61      4.36 o
   0   7  -1      104.54      101.87      5.18 o
   1   7  -1        7.32        9.30      2.98 o
   2   7  -1       29.16       28.85      2.78 o
   3   7  -1       45.60       51.91      2.72 o
   4   7  -1      237.87      232.18      5.32 o
   5   7  -1       85.01       84.78      3.22 o
   6   7  -1        8.02        7.97      2.78 o
   7   7  -1      182.54      171.65      3.41 o
   8   7  -1      184.41      177.50      3.39 o
   9   7  -1       12.44        9.17      2.66 o
  10   7  -1       21.68       25.76      2.91 o
  11   7  -1       14.62       18.01      3.29 o
  12   7  -1       15.35       16.64      3.24 o
  13   7  -1       34.86       30.63      3.09 o
  14   7  -1       22.78       23.16      3.10 o
  15   7  -1       23.04       18.92      3.14 o
  16   7  -1        3.88        4.73      3.28 o
  17   7  -1        0.29        4.66      3.27 o
  18   7  -1       11.09        8.86      3.38 o
  19   7  -1       22.49       22.92      3.16 o
  20   7  -1       25.89       27.96      3.22 o
  21   7  -1        5.61        8.63      3.99 o
  22   7  -1       23.15       21.21      3.36 o
  23   7  -1        2.42        4.24      3.65 o
  24   7  -1        1.44        0.83      4.20 o
  25   7  -1        2.74       -1.97      5.10 o
   1   8  -1      196.29      175.73      4.60 o
   2   8  -1       31.18       37.23      3.65 o
   3   8  -1        3.72        4.42      3.02 o
   4   8  -1        1.49        6.21      2.94 o
   5   8  -1       82.71       81.42      3.21 o
   6   8  -1      105.32       98.26      3.38 o
   7   8  -1       15.72       20.73      3.28 o
   8   8  -1       52.39       52.24      3.15 o
   9   8  -1        9.23       11.50      2.75 o
  10   8  -1        2.87        1.82      2.99 o
  11   8  -1        5.42        8.39      2.85 o
  12   8  -1       40.73       38.31      3.08 o
  13   8  -1        1.71        2.35      3.34 o
  14   8  -1       17.49       13.26      2.85 o
  15   8  -1       12.39       17.29      3.65 o
  16   8  -1        9.69       10.20      3.73 o
  17   8  -1        7.85       11.14      3.14 o
  18   8  -1       13.24       10.27      3.75 o
  19   8  -1       12.93       11.79      3.83 o
  20   8  -1        3.13        4.61      3.05 o
  21   8  -1       10.97       10.50      3.74 o
  22   8  -1        0.97       -0.29      4.08 o
   0   9  -1       11.65        6.73      4.31 o
   1   9  -1        9.63       14.63      3.46 o
   2   9  -1        4.83       10.03      3.07 o
   3   9  -1       38.59       38.04      3.28 o
   4   9  -1       33.86       27.99      3.04 o
   5   9  -1       13.36       13.19      2.93 o
   6   9  -1       11.69       12.80      3.14 o
   7   9  -1        6.98       10.56      2.93 o
   8   9  -1        6.22        5.36      3.21 o
   9   9  -1       12.95       15.04      3.03 o
  10   9  -1       12.13        9.94      2.81 o
  11   9  -1        0.73        3.36      3.55 o
  12   9  -1        3.17        5.28      3.06 o
  13   9  -1        1.33        1.26      3.63 o
  14   9  -1        4.52        8.85      3.12 o
  15   9  -1        2.53        6.21      3.39 o
  16   9  -1        0.77       -1.37      3.46 o
  17   9  -1        6.13        8.43      3.11 o
   1  10  -1        3.90        3.11      3.61 o
   2  10  -1        1.45        5.94      3.34 o
   3  10  -1        0.28       -0.53      3.76 o
   4  10  -1        9.59        7.91      3.36 o
   5  10  -1        8.28        7.92      3.63 o
   6  10  -1        6.41        3.67      4.15 o
   7  10  -1        5.37        8.39      4.20 o
   8  10  -1        1.42        1.22      3.09 o
   9  10  -1        0.35        4.37      3.89 o
  10  10  -1        1.01        3.47      3.06 o
  11  10  -1        1.59        1.25      8.58 o
   2   0   0     4334.13     4671.93     37.21 o
   4   0   0     4482.65     4818.72     55.50 o
   6   0   0    51864.49    49841.63     69.41 o
   8   0   0      824.41      905.11     12.88 o
  10   0   0     2725.10     2679.06     20.16 o
  12   0   0     1448.72     1444.26     30.37 o
  14   0   0     1704.29     1869.72    110.37 o
  16   0   0      796.14      773.86      6.91 o
  18   0   0      152.27      132.95      5.89 o
  20   0   0       15.09       21.72      4.89 o
  22   0   0      572.22      503.89      8.58 o
  24   0   0      104.92       92.37      4.54 o
  26   0   0       39.78       31.86      5.10 o
  28   0   0        7.04        0.95      4.39 o
  30   0   0        0.78        5.19      3.99 o
  32   0   0        7.04        9.09      5.84 o
  34   0   0        0.11        3.35      6.19 o
   1   1   0       10.21       29.15      3.73 o
   2   1   0    11982.49    12042.36     30.98 o
   3   1   0      216.65      191.34      5.01 o
   4   1   0     1331.49     1434.02     25.71 o
   5   1   0     2029.99     2030.29     21.23 o
   6   1   0     1506.83     1426.15      8.82 o
   7   1   0     7194.89     7152.59     44.50 o
   8   1   0      808.02      752.69      8.07 o
   9   1   0      938.11      902.85      6.35 o
  10   1   0      148.26      143.82      3.95 o
  11   1   0       20.99       25.23      2.78 o
  12   1   0     1303.38     1423.44      8.21 o
  13   1   0      559.19      536.88      4.54 o
  14   1   0      311.54      363.97      4.32 o
  15   1   0      137.08      117.23      3.26 o
  16   1   0      468.05      532.55      5.57 o
  17   1   0        5.66        8.70      2.75 o
  18   1   0      187.48      180.14      3.40 o
  19   1   0      577.09      608.59      7.57 o
  20   1   0        1.04        0.31      3.42 o
  21   1   0       67.52       75.66      3.31 o
  22   1   0      258.74      279.59      4.67 o
  23   1   0        0.00        6.54      2.83 o
  24   1   0       45.32       47.27      3.68 o
  25   1   0       35.54       36.47      3.23 o
  26   1   0       47.81       48.71      4.29 o
  27   1   0       14.32       19.67      3.34 o
  28   1   0        5.61       10.62      2.88 o
  29   1   0        1.04        2.01      3.12 o
  30   1   0        6.03        3.19      2.85 o
  31   1   0        0.27        0.93      2.80 o
  32   1   0       39.93       33.14      3.53 o
  33   1   0        3.55        6.28      3.52 o
  34   1   0        8.81        8.83      3.11 o
   0   2   0    45952.31    43126.95    224.87 o
   1   2   0      555.07      570.31      6.05 o
   2   2   0    11574.30    11198.32     66.91 o
   3   2   0     6904.55     6611.44     58.25 o
   4   2   0     4264.25     4286.61     13.64 o
   5   2   0     6745.59     6643.82     94.98 o
   6   2   0      276.18      352.65      4.71 o
   7   2   0       38.05       53.20      3.26 o
   8   2   0       92.66       84.10      3.12 o
   9   2   0       11.77       15.35      2.67 o
  10   2   0       10.95       13.45      2.65 o
  11   2   0      252.49      247.52      8.36 o
  12   2   0      874.61      893.66      8.61 o
  13   2   0      255.95      259.68      4.52 o
  14   2   0       11.23       24.60      2.86 o
  15   2   0      189.54      207.35      4.26 o
  16   2   0       30.55       33.11      2.76 o
  17   2   0      763.78      762.99     14.21 o
  18   2   0       56.67       62.88      3.20 o
  19   2   0      231.28      249.31      4.86 o
  20   2   0       29.61       32.71      3.36 o
  21   2   0        7.12       10.36      2.75 o
  22   2   0       76.70       85.55      3.66 o
  23   2   0        2.95        7.56      2.58 o
  24   2   0      234.34      223.53      7.12 o
  25   2   0        4.34        7.86      3.24 o
  26   2   0       19.47       19.18      3.00 o
  27   2   0       27.00       28.45      3.12 o
  28   2   0       15.91       15.20      4.44 o
  29   2   0        2.34        5.41      3.12 o
  30   2   0        4.13        2.15      3.52 o
  31   2   0       16.08       14.57      4.06 o
  32   2   0        0.01       -0.34      3.73 o
  33   2   0        5.29        5.44      3.80 o
   1   3   0     1168.72     1201.63     16.32 o
   2   3   0      222.90      212.72      4.01 o
   3   3   0       48.19       49.07      2.97 o
   4   3   0       78.63       74.13      3.31 o
   5   3   0     2817.57     2587.55     50.31 o
   6   3   0       36.51       35.30      4.41 o
   7   3   0     1660.07     1581.26     28.67 o
   8   3   0     4454.03     4310.15     16.48 o
   9   3   0      238.79      257.90      4.00 o
  10   3   0      899.18      942.53     21.70 o
  11   3   0     1716.23     1691.26     17.69 o
  12   3   0       31.22       26.39      2.91 o
  13   3   0        0.28        3.21      2.83 o
  14   3   0      656.19      586.31      8.08 o
  15   3   0        4.43        5.80      3.25 o
  16   3   0      271.70      289.86      4.86 o
  17   3   0      236.29      216.15      5.48 o
  18   3   0        7.40        4.62      3.28 o
  19   3   0       19.37       30.45      2.81 o
  20   3   0       54.40       49.49      2.90 o
  21   3   0      101.36       92.14      4.37 o
  22   3   0      172.20      165.49      3.41 o
  23   3   0        8.45       14.09      3.13 o
  24   3   0        1.86        5.59      3.19 o
  25   3   0        2.92        9.01      3.59 o
  26   3   0       41.40       40.37      3.48 o
  27   3   0        0.02        6.23      3.02 o
  28   3   0        0.66        4.03      3.80 o
  29   3   0       27.17       29.99      3.34 o
  30   3   0        1.69        2.91      3.07 o
  31   3   0       12.58       19.94      3.76 o
  32   3   0        9.26        7.30      4.32 o
  33   3   0        0.71        4.33      5.08 o
   0   4   0     4141.19     3964.64     86.26 o
   1   4   0     2508.98     2562.05     29.90 o
   2   4   0       22.71       14.73      2.76 o
   3   4   0      285.96      288.76      5.84 o
   4   4   0     1492.62     1444.92     10.54 o
   5   4   0     7995.49     7941.17    112.87 o
   6   4   0      580.48      580.89     14.74 o
   7   4   0      228.44      235.85      4.82 o
   8   4   0      428.90      416.65      4.42 o
   9   4   0      232.36      226.40      4.76 o
  10   4   0      775.94      793.73      9.29 o
  11   4   0      406.77      387.39      9.25 o
  12   4   0       53.39       48.18      3.00 o
  13   4   0       26.21       27.40      2.79 o
  14   4   0      715.88      766.36     14.05 o
  15   4   0        0.34       -2.04      2.61 o
  16   4   0      152.09      179.29      5.03 o
  17   4   0        1.61        2.34      2.98 o
  18   4   0      368.43      350.83     11.62 o
  19   4   0      170.90      165.95      6.37 o
  20   4   0        5.88        3.82      3.12 o
  21   4   0      170.55      166.79      3.62 o
  22   4   0      214.97      241.13      8.68 o
  23   4   0       27.25       24.97      3.28 o
  24   4   0        9.14       13.76      2.71 o
  25   4   0        0.85        0.86      3.29 o
  26   4   0        1.76        7.36      3.08 o
  27   4   0       12.25       14.56      3.18 o
  28   4   0       50.39       47.80      3.69 o
  29   4   0        3.20        3.17      3.32 o
  30   4   0        0.36        5.31      4.06 o
  31   4   0       37.05       31.00      4.39 o
   1   5   0     3192.17     3072.18     39.97 o
   2   5   0     6190.36     6041.28    106.60 o
   3   5   0      329.42      338.15      7.15 o
   4   5   0      567.65      564.11      7.13 o
   5   5   0      128.46      137.54      4.40 o
   6   5   0      332.66      328.00      5.48 o
   7   5   0       92.46       83.83      2.87 o
   8   5   0      318.67      340.08      5.86 o
   9   5   0        0.03       -3.14      2.38 o
  10   5   0        1.18        1.52      3.22 o
  11   5   0        9.16        6.47      2.92 o
  12   5   0      231.04      210.46      3.90 o
  13   5   0       57.75       61.21      2.97 o
  14   5   0       69.64       65.13      2.79 o
  15   5   0      109.88      107.69      3.70 o
  16   5   0       51.32       51.30      3.48 o
  17   5   0       56.18       72.89      3.65 o
  18   5   0        1.13        1.22      3.03 o
  19   5   0       12.16       14.39      3.12 o
  20   5   0       58.49       61.43      3.34 o
  21   5   0        0.99        0.48      3.69 o
  22   5   0        4.18        4.29      3.59 o
  23   5   0       44.91       44.71      3.20 o
  24   5   0       33.15       33.89      3.67 o
  25   5   0        1.35        2.88      3.13 o
  26   5   0        4.76        0.33      3.82 o
  27   5   0        2.11        9.37      3.26 o
  28   5   0        1.12        3.50      3.38 o
  29   5   0       15.08        9.17      3.92 o
  30   5   0        1.25        2.80      4.26 o
   0   6   0      623.01      577.29      7.89 o
   1   6   0      243.95      233.27      3.57 o
   2   6   0        2.27       14.37      2.99 o
   3   6   0     2364.54     2219.62     19.26 o
   4   6   0      800.65      808.40      5.61 o
   5   6   0      387.00      368.61      6.07 o
   6   6   0      643.19      592.69      6.98 o
   7   6   0       62.00       65.63      2.48 o
   8   6   0        4.03        3.60      2.98 o
   9   6   0      322.53      283.13      4.13 o
  10   6   0      490.46      516.70      7.22 o
  11   6   0       73.26       81.22      3.17 o
  12   6   0       73.04       68.42      3.05 o
  13   6   0        2.82        8.82      2.56 o
  14   6   0       76.20       64.46      3.36 o
  15   6   0       94.37       91.53      3.42 o
  16   6   0       38.29       30.96      2.57 o
  17   6   0      207.23      229.84      3.91 o
  18   6   0       10.73        9.11      2.69 o
  19   6   0       94.92       86.40      3.62 o
  20   6   0        8.34       15.49      3.32 o
  21   6   0        0.24       -0.07      3.05 o
  22   6   0        8.83        4.83      3.39 o
  23   6   0        3.99        8.54      4.54 o
  24   6   0        0.02        0.67      3.24 o
  25   6   0       14.90       12.64      3.60 o
  26   6   0        1.37        0.28      3.07 o
  27   6   0        1.70       -0.04      3.45 o
  28   6   0        6.69        3.83      3.27 o
   1   7   0      390.36      420.19      4.48 o
   2   7   0      224.11      212.03      3.36 o
   3   7   0      104.46      113.52      3.33 o
   4   7   0       50.25       49.90      2.50 o
   5   7   0       18.84       26.71      3.13 o
   6   7   0      161.93      169.32      3.45 o
   7   7   0       87.52       89.17      2.65 o
   8   7   0        1.20        3.68      2.76 o
   9   7   0       18.84       13.71      2.68 o
  10   7   0       24.50       23.81      3.15 o
  11   7   0       75.46       78.18      3.07 o
  12   7   0        0.18        0.81      2.60 o
  13   7   0       32.62       26.97      3.25 o
  14   7   0       13.26       19.39      3.23 o
  15   7   0       19.93       23.57      3.24 o
  16   7   0      111.18      116.02      3.64 o
  17   7   0        0.02        4.17      2.92 o
  18   7   0       11.70       15.88      3.16 o
  19   7   0       12.54        9.17      3.13 o
  20   7   0        7.71        7.51      3.49 o
  21   7   0        2.83        5.05      3.57 o
  22   7   0       57.50       55.68      3.83 o
  23   7   0        0.09        1.30      3.62 o
  24   7   0        3.16        5.67      4.19 o
  25   7   0        3.45        3.11      3.54 o
   0   8   0       26.08       25.79      4.21 o
   1   8   0       19.21       15.83      2.57 o
   2   8   0       96.67       95.58      3.79 o
   3   8   0       10.20        6.61      3.53 o
   4   8   0       14.75       17.54      2.84 o
   5   8   0        3.50        0.45      2.67 o
   6   8   0        4.89        5.77      2.71 o
   7   8   0        1.86        4.30      2.64 o
   8   8   0       10.13        9.56      2.61 o
   9   8   0        6.34       12.23      2.95 o
  10   8   0        1.01        3.88      3.00 o
  11   8   0       18.31       20.50      2.70 o
  12   8   0        0.40        2.92      2.82 o
  13   8   0       16.65       20.23      3.17 o
  14   8   0        1.95        3.94      2.69 o
  15   8   0        0.00        3.35      3.41 o
  16   8   0        0.96        1.47      2.97 o
  17   8   0       13.24        7.34      3.21 o
  18   8   0        6.69        9.66      3.31 o
  19   8   0        2.16        5.82      3.09 o
  20   8   0       12.53        9.20      2.82 o
  21   8   0        1.37        3.01      3.79 o
  22   8   0       10.17        9.84      3.34 o
   1   9   0        6.12        6.45      3.05 o
   2   9   0        8.00        7.25      3.35 o
   3   9   0        7.07        6.38      3.05 o
   4   9   0       26.51       33.60      3.19 o
   5   9   0        0.41        3.79      3.37 o
   6   9   0       64.05       56.22      3.37 o
   7   9   0       14.22       10.50      3.12 o
   8   9   0       29.37       28.92      3.26 o
   9   9   0        5.21        9.64      2.98 o
  10   9   0       11.50       13.88      3.09 o
  11   9   0        5.52        5.40      3.21 o
  12   9   0        6.45       10.91      3.57 o
  13   9   0        8.71       10.46      3.11 o
  14   9   0        0.10        1.54      2.90 o
  15   9   0        0.86        3.75      3.09 o
  16   9   0        1.56        1.14      3.43 o
  17   9   0        0.00        3.06      2.84 o
  18   9   0        9.42        7.40      3.93 o
   0  10   0        1.24        3.09      5.81 o
   1  10   0        5.33        4.91      3.69 o
   2  10   0       23.43       13.14      3.45 o
   3  10   0       45.33       36.01      3.85 o
   4  10   0       23.94       18.90      3.62 o
   5  10   0        0.46        0.95      3.08 o
   6  10   0        0.18        3.90      4.17 o
   7  10   0       12.49       11.60      3.79 o
   8  10   0       16.94       13.54      3.59 o
   9  10   0        3.85        2.28      4.29 o
  10  10   0        8.93        7.86      3.48 o
  11  10   0        2.55        2.31      4.35 o
   2   0   1     8221.95     8342.87     78.02 o
   4   0   1      269.07      254.82     12.03 o
   6   0   1     2298.19     2302.09     23.21 o
   8   0   1    13802.22    13436.62     46.61 o
  10   0   1     4561.20     4445.59     25.40 o
  12   0   1      252.22      274.64      8.73 o
  14   0   1     2984.76     3032.88     18.62 o
  16   0   1      786.47      834.24     10.93 o
  18   0   1     1029.19     1022.79     11.83 o
  20   0   1      339.75      329.93      8.73 o
  22   0   1        6.84       14.72      4.89 o
  24   0   1      113.13      106.09      4.43 o
  26   0   1       33.45       27.11      5.54 o
  28   0   1       14.15       17.59      3.93 o
  30   0   1       11.40       12.30      4.48 o
  32   0   1       21.35       17.04      4.23 o
  34   0   1        7.34        8.47      5.00 o
   0   1   1     2277.38     2298.78     20.91 o
   1   1   1       74.43       74.52      4.17 o
   2   1   1    10831.99    10713.10     95.53 o
   3   1   1      716.58      729.67      9.57 o
   4   1   1     8178.90     8400.04    109.62 o
   5   1   1      112.66      127.67      4.05 o
   6   1   1     4011.81     4100.11     21.29 o
   7   1   1     1579.36     1603.73     13.28 o
   8   1   1     2045.53     1980.03     20.83 o
   9   1   1      231.80      228.63      3.42 o
  10   1   1     1643.88     1675.02     18.58 o
  11   1   1      865.01      829.48      5.60 o
  12   1   1     2571.66     2701.31     19.64 o
  13   1   1      765.67      802.69      7.50 o
  14   1   1     2041.87     2195.31     31.09 o
  15   1   1      286.21      277.57      4.00 o
  16   1   1      205.26      204.85      5.27 o
  17   1   1      592.91      581.21     12.77 o
  18   1   1      360.92      367.21      6.30 o
  19   1   1       18.55       23.10      3.37 o
  20   1   1        3.66        1.68      2.97 o
  21   1   1       80.05       86.57      3.60 o
  22   1   1      234.49      243.83      4.38 o
  23   1   1       78.08       83.59      4.38 o
  24   1   1      109.27      110.74      4.48 o
  25   1   1        4.97       -0.82      3.19 o
  26   1   1       21.96       22.02      4.34 o
  27   1   1       15.27       24.17      3.81 o
  28   1   1       23.08       26.13      3.80 o
  29   1   1        7.91        7.89      2.92 o
  30   1   1        1.31        3.62      3.40 o
  31   1   1        1.04        2.19      3.22 o
  32   1   1        5.74        6.93      3.38 o
  33   1   1        6.19        5.77      3.83 o
  34   1   1       12.42       13.00      3.96 o
   1   2   1     2335.67     2197.40     27.96 o
   2   2   1    20689.23    20094.43    283.97 o
   3   2   1     3710.16     3697.31     23.66 o
   4   2   1     8293.52     8187.85     60.24 o
   5   2   1      179.06      165.28      3.80 o
   6   2   1     2545.26     2467.17     47.36 o
   7   2   1     4171.64     3999.35     63.31 o
   8   2   1      533.92      512.00      9.57 o
   9   2   1      576.37      563.33      5.41 o
  10   2   1      144.34      154.09      3.76 o
  11   2   1       31.86       32.84      3.28 o
  12   2   1     1074.30     1035.00     13.67 o
  13   2   1      325.07      320.86      3.75 o
  14   2   1       62.62       63.60      2.60 o
  15   2   1      456.44      428.64      9.08 o
  16   2   1      167.80      174.56      6.86 o
  17   2   1        6.01       11.20      2.72 o
  18   2   1      167.65      169.01      5.28 o
  19   2   1      250.85      257.29      4.26 o
  20   2   1       12.36       10.29      2.78 o
  21   2   1       59.56       61.18      3.01 o
  22   2   1      282.19      275.23      6.23 o
  23   2   1        9.38        7.78      2.85 o
  24   2   1       42.04       41.96      3.31 o
  25   2   1       22.47       21.48      3.58 o
  26   2   1       10.75       10.66      2.93 o
  27   2   1        0.93        2.72      3.03 o
  28   2   1       53.19       50.19      4.04 o
  29   2   1        0.36       -0.33      4.44 o
  30   2   1        0.74        3.66      4.07 o
  31   2   1        2.38        9.19      4.73 o
  32   2   1        5.07       14.74      3.84 o
  33   2   1        5.45        5.23      3.90 o
   0   3   1    11382.09    11034.10    392.89 o
   1   3   1     1434.94     1435.66     13.81 o
   2   3   1     1828.09     1788.50     11.79 o
   3   3   1     2291.23     2310.22     19.09 o
   4   3   1     2059.31     2089.36     14.07 o
   5   3   1       77.47       72.64      2.85 o
   6   3   1     1275.65     1133.27     18.70 o
   7   3   1       51.58       63.10      3.35 o
   8   3   1       17.30       14.61      2.91 o
   9   3   1      707.97      761.41      9.93 o
  10   3   1      300.39      281.49      3.58 o
  11   3   1      385.54      403.29      8.89 o
  12   3   1       42.24       49.87      2.68 o
  13   3   1        0.22        0.70      2.46 o
  14   3   1       69.44       81.38      2.94 o
  15   3   1       92.40      105.92      3.51 o
  16   3   1       67.43       65.24      3.60 o
  17   3   1       69.89       79.75      2.85 o
  18   3   1       37.72       36.55      2.83 o
  19   3   1      289.76      300.00      9.59 o
  20   3   1        9.03        8.00      2.86 o
  21   3   1      138.12      151.39      6.69 o
  22   3   1        3.79        3.86      3.45 o
  23   3   1       17.45       23.20      2.88 o
  24   3   1      141.26      151.93      4.80 o
  25   3   1        7.05        9.30      3.72 o
  26   3   1       14.23       11.88      3.34 o
  27   3   1       35.51       38.96      3.27 o
  28   3   1        4.45        7.67      3.81 o
  29   3   1       10.23       13.30      3.21 o
  30   3   1        3.41        8.50      3.62 o
  31   3   1        0.00        1.01      3.76 o
  32   3   1        4.16        2.20      3.96 o
   1   4   1      925.07      917.30     11.16 o
   2   4   1     1493.58     1554.78     15.43 o
   3   4   1      503.82      490.38     14.55 o
   4   4   1      461.99      462.18      4.30 o
   5   4   1      214.47      220.21      3.19 o
   6   4   1      103.09      103.38      2.78 o
   7   4   1      125.64      125.70      2.82 o
   8   4   1       77.96       75.49      2.60 o
   9   4   1       84.13       74.69      2.96 o
  10   4   1       11.65       10.23      2.86 o
  11   4   1      212.06      211.73      5.10 o
  12   4   1      223.77      219.30      5.21 o
  13   4   1      397.14      417.07      5.76 o
  14   4   1       42.89       51.47      3.08 o
  15   4   1      416.19      415.17     17.30 o
  16   4   1       23.79       23.74      3.00 o
  17   4   1       62.12       63.87      2.69 o
  18   4   1       18.08       17.18      2.42 o
  19   4   1      186.34      196.62      3.34 o
  20   4   1       18.88       20.25      3.45 o
  21   4   1       76.81       76.85      3.43 o
  22   4   1       37.87       38.11      3.06 o
  23   4   1       39.23       48.00      3.62 o
  24   4   1       13.59       20.78      3.26 o
  25   4   1       76.16       68.94      4.75 o
  26   4   1       38.03       37.05      2.79 o
  27   4   1        7.73        8.73      2.97 o
  28   4   1        1.52        3.11      3.26 o
  29   4   1        1.23        0.24      3.25 o
  30   4   1        5.25        8.95      3.19 o
  31   4   1        7.78       11.93      3.97 o
   0   5   1      390.50      382.81      6.11 o
   1   5   1       17.85       18.04      2.50 o
   2   5   1      317.50      298.63      4.26 o
   3   5   1      774.86      836.78     10.41 o
   4   5   1      270.57      249.67      4.59 o
   5   5   1       11.30       14.19      2.16 o
   6   5   1      308.32      285.50      4.20 o
   7   5   1      273.24      275.27      3.50 o
   8   5   1       22.92       23.63      2.78 o
   9   5   1     1148.95     1154.14     10.81 o
  10   5   1      479.13      473.12      6.70 o
  11   5   1      156.20      145.76      3.25 o
  12   5   1      274.88      277.37      3.90 o
  13   5   1       69.69       78.45      2.80 o
  14   5   1      165.46      154.32      3.51 o
  15   5   1      278.83      284.76      4.24 o
  16   5   1      441.64      456.83     12.97 o
  17   5   1       36.10       31.55      3.08 o
  18   5   1       30.66       30.03      2.95 o
  19   5   1       73.55       74.21      3.37 o
  20   5   1       44.11       47.53      3.01 o
  21   5   1       52.85       52.06      2.87 o
  22   5   1       31.43       33.79      3.12 o
  23   5   1       15.08       15.46      3.04 o
  24   5   1        4.43        7.06      3.06 o
  25   5   1        0.30        1.67      2.88 o
  26   5   1       11.64        7.94      3.90 o
  27   5   1       12.68       12.27      3.56 o
  28   5   1        0.34       -0.86      3.71 o
  29   5   1        1.58       -0.63      3.79 o
  30   5   1        5.86        1.91      3.87 o
   1   6   1       47.10       40.87      3.13 o
   2   6   1      260.23      267.58      3.61 o
   3   6   1      262.72      253.44      3.33 o
   4   6   1      126.68      139.17      3.37 o
   5   6   1      169.52      172.14      3.47 o
   6   6   1       50.75       50.59      2.84 o
   7   6   1       69.86       75.11      3.28 o
   8   6   1       60.37       63.31      2.73 o
   9   6   1       79.56       87.93      3.23 o
  10   6   1       80.68       77.60      2.84 o
  11   6   1      108.78      111.21      2.89 o
  12   6   1      102.56      106.46      2.95 o
  13   6   1       63.34       60.29      2.65 o
  14   6   1      134.47      138.54      5.07 o
  15   6   1       10.08       11.05      3.13 o
  16   6   1       73.57       82.03      3.09 o
  17   6   1       10.05        7.55      3.52 o
  18   6   1       13.50       13.29      3.31 o
  19   6   1        7.78        5.13      2.91 o
  20   6   1       35.01       34.26      3.36 o
  21   6   1        2.56        3.07      3.21 o
  22   6   1        9.22       12.18      3.10 o
  23   6   1        7.13        6.99      2.93 o
  24   6   1        0.35        2.85      3.26 o
  25   6   1       17.03       19.16      3.66 o
  26   6   1        5.92        4.19      3.35 o
  27   6   1        5.84        4.52      4.25 o
  28   6   1        3.35        2.25      3.58 o
   0   7   1      104.51       97.20      5.29 o
   1   7   1        7.23        6.80      2.66 o
   2   7   1       29.33       31.10      2.99 o
   3   7   1       45.67       49.12      3.25 o
   4   7   1      239.74      234.52      4.46 o
   5   7   1       85.68       87.54      2.86 o
   6   7   1        8.02        8.58      2.57 o
   7   7   1      181.20      171.25      3.98 o
   8   7   1      184.96      191.29      7.51 o
   9   7   1       12.18        9.17      2.82 o
  10   7   1       21.49       24.62      2.53 o
  11   7   1       15.25       14.80      2.57 o
  12   7   1       15.53       17.51      2.54 o
  13   7   1       34.59       30.69      2.67 o
  14   7   1       22.80       22.85      2.79 o
  15   7   1       22.46       19.04      2.83 o
  16   7   1        3.57        7.59      3.33 o
  17   7   1        0.36        4.08      3.07 o
  18   7   1       11.32       11.84      3.14 o
  19   7   1       22.47       20.71      2.91 o
  20   7   1       24.89       26.01      2.90 o
  21   7   1        5.34        8.55      3.54 o
  22   7   1       22.94       27.18      3.33 o
  23   7   1        2.54        2.80      3.64 o
  24   7   1        1.38        4.74      3.78 o
  25   7   1        2.78        5.07      4.31 o
   1   8   1      198.69      191.77      6.78 o
   2   8   1       31.67       37.45      3.26 o
   3   8   1        3.63        3.00      2.88 o
   4   8   1        1.59        6.29      3.52 o
   5   8   1       84.35       83.56      3.13 o
   6   8   1      106.06      101.10      3.32 o
   7   8   1       16.12       12.58      2.81 o
   8   8   1       52.65       52.56      2.97 o
   9   8   1        9.02       10.66      3.03 o
  10   8   1        2.89        0.86      2.71 o
  11   8   1        5.09        9.82      3.30 o
  12   8   1       40.80       31.66      2.87 o
  13   8   1        1.56        3.81      2.90 o
  14   8   1       18.20       17.72      2.76 o
  15   8   1       12.32       16.55      2.60 o
  16   8   1        9.66       11.32      2.80 o
  17   8   1        8.19       10.64      2.99 o
  18   8   1       12.96        8.40      2.90 o
  19   8   1       13.05       11.88      2.92 o
  20   8   1        3.04        8.21      3.46 o
  21   8   1       11.00       12.11      3.53 o
  22   8   1        0.97        1.44      3.08 o
   0   9   1       11.41       13.52      5.29 o
   1   9   1       10.03       12.18      3.39 o
   2   9   1        4.70        4.14      3.09 o
   3   9   1       39.22       36.13      3.25 o
   4   9   1       33.94       33.47      3.56 o
   5   9   1       13.47       13.88      3.76 o
   6   9   1       11.68       12.98      3.39 o
   7   9   1        7.48        7.42      3.17 o
   8   9   1        6.10        6.84      2.95 o
   9   9   1       13.47       11.78      3.21 o
  10   9   1       12.12       11.96      2.97 o
  11   9   1        0.73        2.22      2.98 o
  12   9   1        3.10        0.87      2.94 o
  13   9   1        1.46        1.86      3.35 o
  14   9   1        4.40        7.29      3.08 o
  15   9   1        2.52        2.77      2.95 o
  16   9   1        0.74        2.73      3.23 o
  17   9   1        6.07        5.64      3.28 o
   1  10   1        3.81        4.50      3.70 o
   2  10   1        1.39        6.04      4.12 o
   3  10   1        0.27        3.63      3.62 o
   4  10   1        9.55        8.43      3.37 o
   5  10   1        8.13        4.83      4.15 o
   6  10   1        6.23        5.36      3.76 o
   7  10   1        5.32        5.07      3.45 o
   8  10   1        1.37        0.50      3.77 o
   9  10   1        0.34        1.47      3.27 o
  10  10   1        1.01       -0.72      4.30 o
   0   0   2     6142.41     5840.78     46.71 o
   2   0   2     9712.52     9695.15    236.53 o
   4   0   2    20881.30    19911.13    227.71 o
   6   0   2     7998.58     7866.70     88.09 o
   8   0   2     3145.82     3188.99     24.06 o
  10   0   2      796.54      789.42     12.38 o
  12   0   2     3432.37     3484.23     20.96 o
  14   0   2      836.93      811.13     10.38 o
  16   0   2      613.78      626.63     10.53 o
  18   0   2      343.56      334.47      7.39 o
  20   0   2       57.63       55.90      7.24 o
  22   0   2      158.38      168.04      6.14 o
  24   0   2      338.03      320.75      7.49 o
  26   0   2       98.71       74.74      4.02 o
  28   0   2       60.26       44.70      5.49 o
  30   0   2       55.30       57.00      6.19 o
  32   0   2        1.00        7.04      4.80 o
   1   1   2      515.34      503.50      8.64 o
   2   1   2      190.75      198.30      5.51 o
   3   1   2     3486.90     3321.46     56.17 o
   4   1   2    10288.85    10077.82     90.96 o
   5   1   2      737.54      730.13      5.32 o
   6   1   2     1479.45     1511.25     13.18 o
   7   1   2       22.88       23.92      2.56 o
   8   1   2      487.24      508.33      5.35 o
   9   1   2     1435.21     1383.47     14.44 o
  10   1   2     1008.78     1025.41     28.56 o
  11   1   2      110.81      119.95      3.44 o
  12   1   2      918.97      899.61      7.28 o
  13   1   2      355.94      371.23      6.74 o
  14   1   2      526.25      504.21      7.97 o
  15   1   2     1068.32     1103.42     21.51 o
  16   1   2      568.83      575.92     13.46 o
  17   1   2        3.81        1.70      3.76 o
  18   1   2       11.32       10.32      3.80 o
  19   1   2        8.80       13.48      2.69 o
  20   1   2       31.18       28.71      3.47 o
  21   1   2      149.15      147.00      4.05 o
  22   1   2      139.41      137.19      3.43 o
  23   1   2       36.31       36.75      3.37 o
  24   1   2        9.25       13.27      4.21 o
  25   1   2       53.97       61.95      4.35 o
  26   1   2        2.08        4.25      3.26 o
  27   1   2        6.89        9.32      3.39 o
  28   1   2        1.77        4.78      3.75 o
  29   1   2        4.94        6.07      3.83 o
  30   1   2       10.98       12.33      4.54 o
  31   1   2        1.46        3.21      3.33 o
  32   1   2        1.78        5.17      3.76 o
  33   1   2        2.60        4.43      3.28 o
   0   2   2     3633.98     3479.60     18.36 o
   1   2   2       72.89       73.98      3.32 o
   2   2   2     3012.46     2839.86     55.83 o
   3   2   2      859.02      791.52     11.87 o
   4   2   2     1702.03     1625.44     15.97 o
   5   2   2     1561.79     1568.02     13.20 o
   6   2   2     1261.43     1245.78     15.44 o
   7   2   2        9.74       20.17      4.57 o
   8   2   2      142.64      147.56      3.65 o
   9   2   2      168.87      176.72      3.15 o
  10   2   2     1346.13     1366.49     21.30 o
  11   2   2     1353.11     1267.90     10.68 o
  12   2   2      472.23      521.73      8.55 o
  13   2   2      116.00      121.70      2.93 o
  14   2   2      231.03      225.01      3.14 o
  15   2   2       74.09       77.18      2.79 o
  16   2   2      397.46      412.47      5.73 o
  17   2   2       51.08       46.17      3.04 o
  18   2   2      175.88      181.93      4.72 o
  19   2   2      255.15      244.12      3.79 o
  20   2   2       29.70       32.78      2.51 o
  21   2   2      195.58      171.10      3.24 o
  22   2   2       97.90      109.19      5.22 o
  23   2   2      165.96      176.86      3.84 o
  24   2   2      224.04      217.94      3.65 o
  25   2   2       15.66       17.97      4.13 o
  26   2   2        8.31       11.63      4.49 o
  27   2   2       12.75       10.00      4.49 o
  28   2   2       25.22       22.97      4.31 o
  29   2   2       17.43       15.62      4.57 o
  30   2   2        6.53        6.31      3.99 o
  31   2   2        7.90       12.17      3.67 o
  32   2   2        5.16        1.19      3.79 o
  33   2   2        0.31        4.92      4.43 o
   1   3   2      652.74      639.84      5.53 o
   2   3   2     3205.03     3106.44     49.98 o
   3   3   2      308.19      310.21      5.62 o
   4   3   2     2495.68     2410.03      7.81 o
   5   3   2      198.34      188.07      3.36 o
   6   3   2      202.38      220.83      4.41 o
   7   3   2      904.97      896.22     11.25 o
   8   3   2      986.73      860.99      5.81 o
   9   3   2      573.26      565.90      7.07 o
  10   3   2      695.59      686.65     10.30 o
  11   3   2      107.75      118.97      3.23 o
  12   3   2      214.44      196.37      5.02 o
  13   3   2      305.01      327.86      3.75 o
  14   3   2      347.64      364.10      7.25 o
  15   3   2       20.06       21.67      2.52 o
  16   3   2      166.74      178.42      5.69 o
  17   3   2      230.58      241.76      3.92 o
  18   3   2      111.93       98.01      2.68 o
  19   3   2       63.09       69.86      3.61 o
  20   3   2       57.98       62.71      3.19 o
  21   3   2       49.26       57.65      4.53 o
  22   3   2      132.99      136.65      5.71 o
  23   3   2        6.30        9.19      3.54 o
  24   3   2       10.05       10.06      3.15 o
  25   3   2       11.18        7.43      3.03 o
  26   3   2       18.26       17.37      3.11 o
  27   3   2       18.49       12.51      3.18 o
  28   3   2        0.29       -1.85      3.49 o
  29   3   2        2.78        4.96      4.57 o
  30   3   2        1.84        4.80      4.84 o
  31   3   2        0.26       -1.77      4.25 o
  32   3   2        5.30        1.92      3.89 o
   0   4   2      963.44      928.12     28.92 o
   1   4   2     1204.14     1160.50     29.40 o
   2   4   2       21.82       23.36      2.57 o
   3   4   2       13.64       16.01      2.43 o
   4   4   2       86.54       91.29      2.59 o
   5   4   2       88.00       83.11      2.80 o
   6   4   2      116.39      130.20      3.53 o
   7   4   2      621.35      640.63      7.33 o
   8   4   2      312.15      296.49      5.61 o
   9   4   2       46.20       51.96      2.69 o
  10   4   2       49.07       49.89      3.92 o
  11   4   2       56.44       52.62      2.41 o
  12   4   2      184.42      186.80      3.03 o
  13   4   2      245.71      252.38      3.71 o
  14   4   2      147.61      155.28      5.76 o
  15   4   2      165.42      177.68      3.88 o
  16   4   2       89.72       90.59      3.00 o
  17   4   2      144.74      148.65      3.14 o
  18   4   2       26.21       31.01      3.15 o
  19   4   2      292.49      288.68      4.20 o
  20   4   2      200.01      195.69      4.78 o
  21   4   2       50.57       46.86      4.03 o
  22   4   2       35.15       32.39      3.28 o
  23   4   2        5.12       10.17      3.33 o
  24   4   2        6.56        7.79      3.35 o
  25   4   2        5.66        8.92      3.04 o
  26   4   2       36.70       43.64      3.83 o
  27   4   2        0.37        3.63      3.60 o
  28   4   2       11.69       12.12      4.08 o
  29   4   2       11.18       10.20      3.67 o
  30   4   2        9.84       12.39      3.57 o
  31   4   2        3.12        3.68      3.54 o
   1   5   2       92.63       84.56      2.94 o
   2   5   2      147.91      142.63      3.30 o
   3   5   2       53.93       57.29      3.04 o
   4   5   2      356.96      355.57      3.71 o
   5   5   2      164.68      165.00      2.86 o
   6   5   2      588.02      583.64      5.52 o
   7   5   2       83.91       79.32      3.77 o
   8   5   2      345.49      340.33      3.39 o
   9   5   2      120.03      120.30      2.92 o
  10   5   2       54.22       58.79      3.08 o
  11   5   2      127.24      130.53      3.12 o
  12   5   2       44.32       45.58      2.60 o
  13   5   2      144.33      140.54      3.34 o
  14   5   2       43.79       53.57      2.68 o
  15   5   2       23.52       23.26      3.01 o
  16   5   2       42.01       45.34      4.07 o
  17   5   2       36.05       36.01      3.43 o
  18   5   2      161.18      154.90      4.38 o
  19   5   2      140.14      129.81      2.81 o
  20   5   2       36.65       42.40      2.98 o
  21   5   2        8.08        7.91      2.74 o
  22   5   2       52.09       56.08      3.47 o
  23   5   2       10.14       15.97      3.15 o
  24   5   2        4.08        4.17      3.39 o
  25   5   2        6.37       10.73      3.56 o
  26   5   2       18.87       18.98      3.64 o
  27   5   2       14.20       10.75      3.43 o
  28   5   2       15.48       13.34      4.22 o
  29   5   2        0.33        4.51      4.29 o
   0   6   2      385.74      383.08      5.49 o
   1   6   2      306.65      300.24      4.13 o
   2   6   2       99.01      108.14      3.61 o
   3   6   2      149.75      144.24      3.47 o
   4   6   2        8.07        2.49      2.89 o
   5   6   2       25.25       24.89      3.01 o
   6   6   2      393.81      406.92      6.73 o
   7   6   2      114.20      116.27      3.05 o
   8   6   2       13.66       15.02      2.57 o
   9   6   2       83.84       89.85      2.69 o
  10   6   2       30.03       32.34      2.64 o
  11   6   2       11.70       10.30      2.56 o
  12   6   2       75.07       84.35      4.16 o
  13   6   2      429.12      435.23      3.80 o
  14   6   2       10.16        9.14      2.31 o
  15   6   2        5.88        7.60      2.82 o
  16   6   2       19.15       15.45      3.10 o
  17   6   2        1.27       -0.79      2.50 o
  18   6   2       22.81       26.76      2.98 o
  19   6   2        4.42        4.77      2.91 o
  20   6   2       35.53       26.28      2.58 o
  21   6   2       25.17       24.97      2.64 o
  22   6   2        9.90       10.70      3.01 o
  23   6   2       28.09       28.51      2.67 o
  24   6   2        6.71       10.38      2.94 o
  25   6   2        2.51        2.85      3.12 o
  26   6   2        0.82        2.39      3.58 o
  27   6   2        8.48        9.98      4.13 o
   1   7   2       20.10       20.68      3.37 o
   2   7   2        2.90        3.73      2.57 o
   3   7   2        8.04       10.34      3.43 o
   4   7   2       11.77       11.18      3.44 o
   5   7   2        3.49        5.25      2.74 o
   6   7   2       13.53       10.48      2.86 o
   7   7   2       38.66       43.87      2.95 o
   8   7   2       12.24       15.83      3.08 o
   9   7   2       10.72       10.79      3.08 o
  10   7   2       59.43       54.84      2.98 o
  11   7   2       22.37       20.21      2.67 o
  12   7   2      107.36      103.52      3.17 o
  13   7   2       26.15       28.23      3.23 o
  14   7   2       12.61       15.18      2.60 o
  15   7   2        1.15        4.82      2.98 o
  16   7   2       25.83       23.71      3.31 o
  17   7   2       24.47       25.72      2.87 o
  18   7   2       20.66       27.18      3.42 o
  19   7   2       25.06       24.34      3.52 o
  20   7   2       22.30       20.30      3.28 o
  21   7   2        0.46        1.73      3.23 o
  22   7   2        0.82        0.77      2.74 o
  23   7   2        9.49       13.29      2.65 o
  24   7   2        7.96       12.37      3.22 o
  25   7   2       24.57       24.07      2.86 o
   0   8   2       13.42       17.06      4.23 o
   1   8   2       24.59       26.68      3.26 o
   2   8   2        2.53        4.71      3.19 o
   3   8   2       31.85       29.37      3.38 o
   4   8   2       29.21       30.82      3.72 o
   5   8   2       20.58       16.79      3.20 o
   6   8   2       24.39       25.21      2.94 o
   7   8   2       31.30       34.05      3.40 o
   8   8   2       11.27       15.72      2.76 o
   9   8   2       56.35       58.37      3.18 o
  10   8   2       11.98       11.67      3.07 o
  11   8   2        3.20        0.09      2.79 o
  12   8   2        1.50        1.59      3.33 o
  13   8   2        9.48        6.90      2.87 o
  14   8   2        3.69        4.32      3.11 o
  15   8   2       17.60       20.26      3.03 o
  16   8   2       15.65       20.97      3.48 o
  17   8   2        3.53        2.23      3.03 o
  18   8   2        1.17        2.07      3.02 o
  19   8   2        0.01        1.20      3.38 o
  20   8   2        1.13        0.23      3.78 o
  21   8   2       10.76        8.58      3.28 o
   1   9   2       45.93       48.64      3.94 o
   2   9   2        3.28        4.80      3.79 o
   3   9   2        1.88        5.19      2.93 o
   4   9   2        0.03        2.09      2.85 o
   5   9   2       40.39       41.17      3.26 o
   6   9   2        3.09        9.60      3.83 o
   7   9   2       18.84       18.03      3.47 o
   8   9   2        3.68        6.55      3.50 o
   9   9   2        2.79        4.27      3.14 o
  10   9   2        0.64        2.59      3.54 o
  11   9   2        6.27        6.59      3.29 o
  12   9   2        3.69        5.27      3.10 o
  13   9   2        5.89        7.73      3.67 o
  14   9   2       11.31       11.53      3.03 o
  15   9   2        2.50        5.12      3.19 o
  16   9   2        1.21        3.01      3.09 o
  17   9   2       10.91       12.02      3.55 o
   0  10   2        0.91       -2.45      5.02 o
   1  10   2        4.19        9.04      3.62 o
   2  10   2        1.03       -1.50      3.65 o
   3  10   2        2.90        4.82      2.92 o
   4  10   2        4.13        4.09      3.66 o
   5  10   2        0.10       -0.65      3.73 o
   6  10   2        1.43        0.08      3.22 o
   7  10   2        1.38       -0.41      3.78 o
   8  10   2        2.29        2.51      3.45 o
   9  10   2        2.80        2.30      3.79 o
   2   0   3    12332.25    12061.90    365.82 o
   4   0   3    12672.06    12337.38    297.62 o
   6   0   3     3471.02     3475.10     13.51 o
   8   0   3     4902.93     4833.96    111.72 o
  10   0   3     1929.15     1827.67     42.45 o
  12   0   3     2330.68     2208.00     62.46 o
  14   0   3      826.04      805.74     11.28 o
  16   0   3      214.30      212.15      6.69 o
  18   0   3      391.68      341.51      8.63 o
  20   0   3      151.98      147.27      6.14 o
  22   0   3       98.77       90.98      7.39 o
  24   0   3       45.52       54.70      7.29 o
  26   0   3       17.13       14.57      7.84 o
  28   0   3       47.16       51.82      4.75 o
  30   0   3        0.19       -0.80      3.85 o
  32   0   3        5.22        3.33      6.12 o
   0   1   3     5816.73     5702.84     30.44 o
   1   1   3      597.46      611.67      8.24 o
   2   1   3      552.33      567.96     11.10 o
   3   1   3     1426.27     1427.21     12.75 o
   4   1   3     1140.08     1163.79     18.78 o
   5   1   3      199.33      177.68      4.18 o
   6   1   3     4465.77     4682.44     46.40 o
   7   1   3      421.81      395.33      4.91 o
   8   1   3       57.88       63.57      2.76 o
   9   1   3      272.80      277.55      3.74 o
  10   1   3     1036.41     1087.11      9.78 o
  11   1   3      682.39      656.96      7.96 o
  12   1   3       38.58       32.32      2.53 o
  13   1   3      403.07      400.57      7.16 o
  14   1   3      612.88      634.27      7.56 o
  15   1   3      538.09      544.98      7.24 o
  16   1   3      104.48      111.53      5.27 o
  17   1   3      444.88      442.13      5.01 o
  18   1   3       14.32       14.09      2.87 o
  19   1   3       42.90       49.51      4.15 o
  20   1   3      483.48      489.56      6.75 o
  21   1   3      214.81      208.70      5.68 o
  22   1   3       50.54       42.52      4.31 o
  23   1   3       60.18       59.10      3.85 o
  24   1   3       98.49       79.01      5.33 o
  25   1   3        5.80        7.96      3.13 o
  26   1   3      109.25      107.26      4.72 o
  27   1   3       14.51       16.37      3.79 o
  28   1   3        6.15        5.18      3.91 o
  29   1   3        1.74        7.23      4.56 o
  30   1   3        3.73        5.90      3.95 o
  31   1   3        6.78        5.26      4.09 o
  32   1   3        2.57        2.07      4.25 o
  33   1   3        2.51        1.63      3.57 o
   1   2   3       69.61       69.83      3.92 o
   2   2   3      980.09      930.24     18.27 o
   3   2   3      294.06      291.16      6.00 o
   4   2   3       54.72       54.79      3.11 o
   5   2   3      115.26      119.38      2.97 o
   6   2   3      687.15      712.62     12.47 o
   7   2   3       81.80       71.32      2.66 o
   8   2   3     1383.69     1358.05     22.83 o
   9   2   3      343.77      349.90      3.24 o
  10   2   3       32.29       32.35      2.22 o
  11   2   3       93.56       94.80      2.24 o
  12   2   3       76.40       79.83      2.56 o
  13   2   3      535.51      521.18      6.48 o
  14   2   3      536.68      578.48      4.76 o
  15   2   3      223.78      225.87      4.92 o
  16   2   3      110.21      111.89      3.10 o
  17   2   3       19.88       19.91      3.05 o
  18   2   3        3.30        3.83      3.04 o
  19   2   3      147.18      155.41      3.60 o
  20   2   3        5.59        5.55      3.32 o
  21   2   3      101.67      102.60      3.53 o
  22   2   3      234.25      230.59      4.89 o
  23   2   3        1.00        1.75      4.06 o
  24   2   3       17.74       14.46      3.75 o
  25   2   3       12.10       14.65      4.36 o
  26   2   3       53.14       50.79      4.02 o
  27   2   3       13.70       15.99      3.85 o
  28   2   3       14.30       12.79      3.45 o
  29   2   3        3.31        0.46      4.00 o
  30   2   3       11.42       10.20      4.62 o
  31   2   3        0.81       -2.03      3.75 o
  32   2   3        1.92        2.86      4.37 o
   0   3   3     2236.19     1992.15     64.70 o
   1   3   3       20.64       16.42      2.89 o
   2   3   3      310.33      301.10      5.22 o
   3   3   3      742.72      710.28     11.59 o
   4   3   3      447.78      437.12      3.99 o
   5   3   3      122.74      127.96      3.16 o
   6   3   3     1910.31     1863.05     25.36 o
   7   3   3      522.00      526.83      8.39 o
   8   3   3       22.16       23.40      2.69 o
   9   3   3      301.49      301.77      4.28 o
  10   3   3      669.35      691.04      8.73 o
  11   3   3       73.69       73.71      2.32 o
  12   3   3     1100.09     1148.47     13.58 o
  13   3   3      179.10      179.35      2.91 o
  14   3   3       98.52      104.95      2.32 o
  15   3   3      361.41      358.54      4.29 o
  16   3   3       98.75       90.86      2.36 o
  17   3   3        0.97        4.14      2.47 o
  18   3   3      119.71      125.95      3.16 o
  19   3   3       51.23       53.28      3.26 o
  20   3   3      206.12      214.19      5.18 o
  21   3   3      111.10       91.83      5.52 o
  22   3   3        2.79        7.22      3.56 o
  23   3   3       41.18       44.54      3.27 o
  24   3   3      150.38      143.63      4.20 o
  25   3   3       41.71       44.66      3.86 o
  26   3   3       12.39        9.51      3.84 o
  27   3   3        7.56       10.35      4.44 o
  28   3   3        4.27        1.46      3.92 o
  29   3   3       11.84       12.30      4.78 o
  30   3   3        2.79        4.43      4.80 o
  31   3   3        1.82        0.44      4.28 o
  32   3   3        5.39        2.11      6.26 o
   1   4   3        2.67        5.77      2.39 o
   2   4   3      537.06      544.26      4.85 o
   3   4   3       81.87       83.26      3.02 o
   4   4   3       23.97       24.84      2.42 o
   5   4   3      178.23      181.90      3.15 o
   6   4   3       17.66       20.49      2.34 o
   7   4   3      385.62      402.52      9.83 o
   8   4   3      197.40      186.51      3.23 o
   9   4   3      686.88      653.45     14.21 o
  10   4   3       65.58       63.39      3.10 o
  11   4   3      140.23      143.04      3.16 o
  12   4   3      206.48      215.38      3.91 o
  13   4   3       64.11       63.11      2.94 o
  14   4   3      100.01       99.58      2.53 o
  15   4   3       99.69      102.22      2.86 o
  16   4   3      135.38      138.17      3.48 o
  17   4   3       10.16       11.02      2.26 o
  18   4   3       95.98      111.11      2.71 o
  19   4   3       44.32       44.01      2.63 o
  20   4   3       28.64       24.48      2.44 o
  21   4   3       28.22       25.74      2.79 o
  22   4   3       50.32       57.56      3.22 o
  23   4   3       43.75       44.03      3.84 o
  24   4   3       14.39       19.27      3.44 o
  25   4   3       39.01       39.39      4.02 o
  26   4   3       18.46       23.92      3.93 o
  27   4   3        7.32       12.44      4.00 o
  28   4   3        4.73        6.15      3.35 o
  29   4   3        6.98        7.24      3.42 o
  30   4   3        4.54        4.62      4.38 o
   0   5   3      964.34      955.51     15.47 o
   1   5   3       35.24       36.37      2.87 o
   2   5   3      686.13      654.73      8.35 o
   3   5   3      472.21      434.29     11.38 o
   4   5   3      345.61      335.38      6.27 o
   5   5   3      147.04      150.10      3.39 o
   6   5   3      230.64      250.30      3.80 o
   7   5   3       41.47       44.20      2.54 o
   8   5   3       33.02       33.46      3.02 o
   9   5   3      134.62      133.52      3.68 o
  10   5   3      529.15      519.22     11.88 o
  11   5   3       48.59       48.31      2.82 o
  12   5   3        2.24        4.92      2.20 o
  13   5   3       21.29       20.26      3.03 o
  14   5   3      130.41      124.51      2.94 o
  15   5   3       38.36       43.06      2.95 o
  16   5   3      318.33      313.33      8.86 o
  17   5   3        6.83        9.51      2.47 o
  18   5   3       10.30       12.42      2.45 o
  19   5   3       33.66       32.86      2.86 o
  20   5   3       69.43       65.17      2.51 o
  21   5   3       38.81       39.28      2.81 o
  22   5   3       23.71       25.82      2.44 o
  23   5   3       23.48       19.84      2.61 o
  24   5   3       22.44       17.60      2.85 o
  25   5   3       14.14       14.93      2.94 o
  26   5   3        0.15        2.35      3.37 o
  27   5   3       18.64       15.75      3.00 o
  28   5   3        5.89        9.62      3.53 o
  29   5   3        3.33        3.66      3.37 o
   1   6   3      223.92      221.35      3.69 o
   2   6   3      264.22      268.74      4.82 o
   3   6   3      215.68      219.27      3.96 o
   4   6   3      149.82      144.56      3.83 o
   5   6   3      429.68      418.42      7.82 o
   6   6   3       36.27       44.34      3.24 o
   7   6   3       51.22       50.43      2.96 o
   8   6   3      123.68      120.83      2.94 o
   9   6   3        9.68        8.96      2.77 o
  10   6   3       57.28       54.73      2.87 o
  11   6   3        1.17       -0.51      2.47 o
  12   6   3       71.52       70.79      3.13 o
  13   6   3        3.10        5.46      2.49 o
  14   6   3       25.26       26.35      2.84 o
  15   6   3       12.46       16.28      2.85 o
  16   6   3        7.99        9.24      2.68 o
  17   6   3       25.97       28.42      2.78 o
  18   6   3        7.77        6.93      2.47 o
  19   6   3        4.87        6.18      2.62 o
  20   6   3        2.64        1.78      2.60 o
  21   6   3       31.57       37.06      3.01 o
  22   6   3       13.27       15.90      2.69 o
  23   6   3        4.30        5.56      2.72 o
  24   6   3        3.75        5.48      2.75 o
  25   6   3       11.21       10.09      3.08 o
  26   6   3        1.80        2.10      3.17 o
  27   6   3        1.09        3.56      3.48 o
   0   7   3       16.64       23.19      3.95 o
   1   7   3       11.94       15.16      3.41 o
   2   7   3       83.98       82.80      3.63 o
   3   7   3       63.03       60.58      2.85 o
   4   7   3       30.94       32.08      3.15 o
   5   7   3        2.63        4.89      2.79 o
   6   7   3        2.24        2.51      2.99 o
   7   7   3       16.21       15.34      2.74 o
   8   7   3       15.78       13.89      3.09 o
   9   7   3       26.09       28.65      2.90 o
  10   7   3       20.93       31.81      2.74 o
  11   7   3       32.13       32.32      2.96 o
  12   7   3       26.28       31.60      2.88 o
  13   7   3        3.23        3.86      3.22 o
  14   7   3       15.35       23.62      2.82 o
  15   7   3       31.97       32.34      2.82 o
  16   7   3       11.79       13.37      3.05 o
  17   7   3       67.87       65.20      3.55 o
  18   7   3        4.68        7.75      3.11 o
  19   7   3        4.91        1.60      2.94 o
  20   7   3       38.27       40.04      2.79 o
  21   7   3        2.72        2.63      2.84 o
  22   7   3        5.64        9.22      3.22 o
  23   7   3       18.26       15.19      2.71 o
  24   7   3        2.70        3.86      3.59 o
   1   8   3       37.81       40.50      3.11 o
   2   8   3       17.92       19.05      3.25 o
   3   8   3       11.50       11.26      3.22 o
   4   8   3        8.10       11.87      3.01 o
   5   8   3       47.46       48.59      3.12 o
   6   8   3        8.88        6.60      3.30 o
   7   8   3       30.28       32.79      3.40 o
   8   8   3       20.94       21.70      3.11 o
   9   8   3       10.02       15.64      3.31 o
  10   8   3        1.60        4.28      3.08 o
  11   8   3       58.87       68.54      3.33 o
  12   8   3        4.19        7.56      3.14 o
  13   8   3       15.65       22.17      3.47 o
  14   8   3        1.45        3.28      3.15 o
  15   8   3        4.20        4.47      2.80 o
  16   8   3        5.61        6.60      3.05 o
  17   8   3       13.76       13.69      3.16 o
  18   8   3       16.43       17.47      3.38 o
  19   8   3       16.24       13.96      3.47 o
  20   8   3        7.12        8.67      3.48 o
  21   8   3        1.53        3.12      5.96 o
   0   9   3        0.80        4.76      4.40 o
   1   9   3        5.05        7.52      3.16 o
   2   9   3        5.39        5.82      3.48 o
   3   9   3       16.92       21.78      3.48 o
   4   9   3       14.00       13.93      3.26 o
   5   9   3        2.17        3.75      2.94 o
   6   9   3        1.93        5.41      3.54 o
   7   9   3        8.63        9.27      3.57 o
   8   9   3        8.52       10.90      3.56 o
   9   9   3        8.93        6.94      3.50 o
  10   9   3       10.17       10.19      3.97 o
  11   9   3        2.75        2.21      3.58 o
  12   9   3        1.22        0.27      3.63 o
  13   9   3        4.42        4.43      3.45 o
  14   9   3        5.50        5.06      3.78 o
  15   9   3        5.42        7.14      3.49 o
  16   9   3        2.59        0.31      4.36 o
   1  10   3        1.16        0.77      3.73 o
   2  10   3        2.08        4.06      3.45 o
   3  10   3        0.67        0.27      3.76 o
   4  10   3        3.57        5.37      3.49 o
   5  10   3        0.62        6.19      4.26 o
   6  10   3        5.52        5.62      4.29 o
   7  10   3        0.43        2.85      4.36 o
   0   0   4    21775.83    21280.51     66.53 o
   2   0   4     2701.83     2773.47     51.45 o
   4   0   4     2364.08     2404.02     29.07 o
   6   0   4     1126.43     1010.71     19.96 o
   8   0   4       41.06       46.13      3.17 o
  10   0   4     2358.69     2266.97     21.41 o
  12   0   4     2095.80     2124.84     38.15 o
  14   0   4      123.69      117.54      5.19 o
  16   0   4      152.43      149.44      5.31 o
  18   0   4      147.43      142.81      5.52 o
  20   0   4      427.09      445.83      8.66 o
  22   0   4       11.70        7.69      4.28 o
  24   0   4      102.01       87.25      6.34 o
  26   0   4        8.72        8.13      5.49 o
  28   0   4       15.88       18.07      4.05 o
  30   0   4        0.79        3.49      4.81 o
  32   0   4        7.63        9.96      4.39 o
   1   1   4       60.24       60.47      4.21 o
   2   1   4      993.31     1001.46     11.04 o
   3   1   4       77.92       83.52      3.94 o
   4   1   4      893.80      970.96     14.10 o
   5   1   4      356.18      331.49      8.60 o
   6   1   4      181.12      187.86      4.98 o
   7   1   4      737.44      719.97      5.91 o
   8   1   4      556.76      596.55      7.20 o
   9   1   4      880.17      844.78      5.05 o
  10   1   4      291.44      317.20      7.91 o
  11   1   4      539.71      531.74      6.93 o
  12   1   4       46.81       46.90      3.03 o
  13   1   4      264.13      245.84      4.23 o
  14   1   4      371.65      352.48      4.25 o
  15   1   4      272.22      253.36      3.92 o
  16   1   4      160.20      149.94      5.42 o
  17   1   4       52.94       51.77      3.63 o
  18   1   4      243.48      248.59      4.06 o
  19   1   4      258.73      268.60      4.01 o
  20   1   4       44.05       43.99      2.77 o
  21   1   4        7.26       10.47      2.69 o
  22   1   4      393.07      366.45      4.04 o
  23   1   4        8.64        6.59      2.75 o
  24   1   4       26.18       26.61      3.05 o
  25   1   4       22.80       24.33      2.92 o
  26   1   4       27.26       29.78      2.94 o
  27   1   4        5.97        9.10      3.23 o
  28   1   4       17.03       17.57      3.20 o
  29   1   4        1.91        5.33      3.66 o
  30   1   4        4.78        4.91      3.76 o
  31   1   4        3.43        2.65      3.22 o
  32   1   4       11.35        5.18      3.44 o
   0   2   4     1912.30     1768.74     14.37 o
   1   2   4      528.10      509.11      6.83 o
   2   2   4      700.54      747.35      7.71 o
   3   2   4       74.56       79.75      4.27 o
   4   2   4      430.92      396.12      5.77 o
   5   2   4      110.16      128.82      6.61 o
   6   2   4     2509.10     2412.70    132.20 o
   7   2   4      244.20      236.71      4.01 o
   8   2   4      950.79     1033.83     15.16 o
   9   2   4      908.15      932.27     13.41 o
  10   2   4      513.45      492.57      5.38 o
  11   2   4      149.18      151.48      3.24 o
  12   2   4      536.91      602.96      4.85 o
  13   2   4      128.44      126.98      2.97 o
  14   2   4       36.11       34.30      2.67 o
  15   2   4       89.56       88.49      2.62 o
  16   2   4      193.20      198.36      3.31 o
  17   2   4      185.41      184.45      3.88 o
  18   2   4       21.22       20.02      2.92 o
  19   2   4      143.52      154.82      3.68 o
  20   2   4      454.44      442.35      6.03 o
  21   2   4       16.16       14.28      2.61 o
  22   2   4       46.86       49.58      3.35 o
  23   2   4        9.43       10.65      2.78 o
  24   2   4      153.53      140.89      3.93 o
  25   2   4       17.93       15.37      2.92 o
  26   2   4        8.36        9.96      2.97 o
  27   2   4       23.09       21.87      3.03 o
  28   2   4       11.57        8.45      2.88 o
  29   2   4        3.49        5.69      3.17 o
  30   2   4        1.20        6.29      3.19 o
  31   2   4        4.12        7.11      3.87 o
  32   2   4        1.28        3.79      3.64 o
   1   3   4      295.63      260.75      7.55 o
   2   3   4     1944.07     1861.92     33.45 o
   3   3   4       71.86       88.29      4.11 o
   4   3   4     1704.39     1731.01     42.34 o
   5   3   4      963.94      921.56      6.80 o
   6   3   4       93.68       95.95      3.68 o
   7   3   4      323.54      326.17      3.54 o
   8   3   4     1771.55     1818.41     23.50 o
   9   3   4      110.26      121.89      3.07 o
  10   3   4      948.68     1006.39     13.73 o
  11   3   4       31.63       37.57      2.64 o
  12   3   4      287.48      285.10      5.10 o
  13   3   4       99.58      106.53      2.67 o
  14   3   4      125.17      122.15      2.55 o
  15   3   4       51.41       52.49      2.34 o
  16   3   4        9.59        9.22      2.02 o
  17   3   4       88.26       88.23      2.58 o
  18   3   4      367.95      353.45      4.59 o
  19   3   4      109.68      115.19      3.16 o
  20   3   4       28.33       27.49      2.58 o
  21   3   4       27.09       28.16      3.04 o
  22   3   4      239.57      217.10      4.12 o
  23   3   4       12.14       11.73      2.86 o
  24   3   4       21.60       16.35      3.43 o
  25   3   4        4.36        8.14      3.39 o
  26   3   4       24.25       21.92      3.02 o
  27   3   4        3.31        5.84      3.58 o
  28   3   4        5.21        5.16      3.66 o
  29   3   4        6.39        9.10      3.74 o
  30   3   4        4.28        7.86      3.62 o
  31   3   4        1.49        3.29      3.95 o
   0   4   4      245.08      266.04      8.43 o
   1   4   4        6.43       12.44      2.96 o
   2   4   4      252.81      249.66      4.29 o
   3   4   4       44.34       56.39      3.09 o
   4   4   4      307.12      296.63      4.06 o
   5   4   4      170.32      158.62      3.94 o
   6   4   4      354.59      381.31      7.71 o
   7   4   4      395.90      388.80      4.46 o
   8   4   4      314.13      322.89      5.02 o
   9   4   4       31.96       31.22      3.06 o
  10   4   4        0.80        2.06      2.10 o
  11   4   4      129.20      124.83      3.32 o
  12   4   4       18.54       18.38      2.42 o
  13   4   4       33.44       33.66      2.41 o
  14   4   4       37.49       42.21      2.54 o
  15   4   4      135.83      146.75      2.93 o
  16   4   4       26.65       28.38      2.39 o
  17   4   4       91.06       98.83      2.64 o
  18   4   4       17.22       18.83      2.62 o
  19   4   4        9.54        9.94      2.74 o
  20   4   4       41.69       41.66      2.57 o
  21   4   4      134.31      139.62      4.36 o
  22   4   4        4.17        7.47      2.65 o
  23   4   4       57.51       56.05      3.09 o
  24   4   4       28.21       30.79      3.21 o
  25   4   4       18.88       19.35      3.05 o
  26   4   4        3.48        6.94      3.26 o
  27   4   4        4.47        6.71      3.40 o
  28   4   4        1.46        5.84      3.22 o
  29   4   4        4.28        4.41      3.38 o
  30   4   4        7.04        4.78      5.48 o
   1   5   4      302.73      285.16      3.87 o
   2   5   4      580.14      542.85     16.51 o
   3   5   4       80.25       79.58      3.17 o
   4   5   4       59.78       64.65      3.37 o
   5   5   4       32.94       32.65      3.03 o
   6   5   4       87.88       85.74      3.16 o
   7   5   4       18.97       14.85      2.53 o
   8   5   4      216.46      229.14      3.72 o
   9   5   4       94.31      101.38      2.81 o
  10   5   4       17.12       19.44      2.40 o
  11   5   4      116.73      120.09      3.53 o
  12   5   4      110.10      115.95      2.99 o
  13   5   4       76.33       69.07      2.90 o
  14   5   4      190.69      200.61      5.95 o
  15   5   4       36.08       28.83      2.55 o
  16   5   4       40.29       41.33      2.77 o
  17   5   4       53.67       57.83      2.94 o
  18   5   4       87.70       94.91      2.99 o
  19   5   4       71.68       67.43      2.76 o
  20   5   4       18.68       22.55      2.93 o
  21   5   4       23.81       22.15      2.84 o
  22   5   4       63.27       62.77      2.69 o
  23   5   4        1.19        1.58      2.54 o
  24   5   4        3.60        4.27      2.60 o
  25   5   4        8.39        7.33      3.22 o
  26   5   4        2.80        5.41      3.00 o
  27   5   4        5.14        7.69      3.27 o
  28   5   4        6.74        6.04      3.34 o
   0   6   4      183.90      181.41      4.83 o
   1   6   4       29.87       31.90      3.60 o
   2   6   4       29.41       27.72      2.85 o
   3   6   4      304.35      297.48      4.33 o
   4   6   4      393.70      407.45      8.72 o
   5   6   4      112.54      114.33      3.78 o
   6   6   4       40.19       34.52      2.79 o
   7   6   4      121.08      118.03      4.25 o
   8   6   4      107.30      108.11      3.64 o
   9   6   4       98.36       98.98      3.47 o
  10   6   4       59.10       61.17      3.64 o
  11   6   4       35.96       37.57      2.72 o
  12   6   4       30.85       31.79      2.81 o
  13   6   4       25.81       34.27      2.99 o
  14   6   4       21.45       22.63      2.80 o
  15   6   4       62.61       58.96      2.90 o
  16   6   4       18.74       19.62      2.54 o
  17   6   4        3.85        5.25      2.39 o
  18   6   4        1.86        3.77      2.65 o
  19   6   4        6.72        6.59      2.98 o
  20   6   4       30.91       42.94      3.26 o
  21   6   4        1.76        5.19      3.20 o
  22   6   4        0.53        1.68      2.82 o
  23   6   4       15.36        9.94      2.99 o
  24   6   4       11.11       11.20      3.01 o
  25   6   4        0.75        2.77      2.83 o
  26   6   4        1.33        1.21      3.88 o
   1   7   4       60.17       68.01      3.23 o
   2   7   4        2.18        7.51      3.05 o
   3   7   4        7.67        7.68      2.76 o
   4   7   4       36.80       35.75      3.26 o
   5   7   4       49.90       43.92      3.17 o
   6   7   4       19.77       15.72      2.84 o
   7   7   4       66.61       70.29      3.18 o
   8   7   4        7.39        7.98      3.59 o
   9   7   4       37.81       36.79      3.34 o
  10   7   4       30.76       29.58      3.03 o
  11   7   4       41.43       44.22      2.86 o
  12   7   4      113.52      119.84      4.76 o
  13   7   4       11.11       11.87      3.06 o
  14   7   4       29.47       27.75      2.98 o
  15   7   4        3.99        6.26      2.70 o
  16   7   4       17.00       17.53      3.03 o
  17   7   4       13.85       13.14      2.88 o
  18   7   4       66.72       68.71      3.28 o
  19   7   4        0.39        3.49      2.80 o
  20   7   4        1.23        3.57      3.19 o
  21   7   4       14.08       13.26      3.47 o
  22   7   4       25.79       24.34      3.13 o
  23   7   4        0.64        1.75      3.09 o
   0   8   4       71.81       70.70      4.63 o
   1   8   4       25.56       30.98      3.08 o
   2   8   4       16.69       21.05      3.04 o
   3   8   4      111.05      120.14      3.43 o
   4   8   4        1.78        3.84      3.23 o
   5   8   4        4.41        3.21      3.01 o
   6   8   4        2.28        4.69      3.73 o
   7   8   4        1.94        4.88      3.31 o
   8   8   4       10.68       12.44      3.41 o
   9   8   4       15.01       18.17      3.52 o
  10   8   4       45.95       50.23      4.03 o
  11   8   4        7.81        7.61      3.21 o
  12   8   4        3.67        4.89      3.26 o
  13   8   4        4.00        8.38      3.22 o
  14   8   4       13.47       12.83      3.08 o
  15   8   4        0.37        5.39      3.32 o
  16   8   4       24.45       19.80      3.50 o
  17   8   4        9.58        9.47      3.28 o
  18   8   4        7.05        4.18      3.49 o
  19   8   4        4.02        3.81      3.05 o
   1   9   4       21.95       21.79      3.63 o
   2   9   4        3.55        5.92      4.02 o
   3   9   4        0.02        0.54      4.03 o
   4   9   4       10.95       17.33      3.63 o
   5   9   4       17.56       15.20      4.03 o
   6   9   4       12.55       11.63      3.62 o
   7   9   4        6.98        6.42      3.24 o
   8   9   4        3.82        6.40      3.58 o
   9   9   4        2.23        3.77      3.63 o
  10   9   4        3.25        3.88      3.33 o
  11   9   4        4.54        6.83      3.78 o
  12   9   4        4.85        6.07      3.81 o
  13   9   4        1.37        3.73      3.19 o
  14   9   4       18.42       11.09      3.59 o
   0  10   4        0.47        4.35      5.04 o
   1  10   4        2.76        5.87      4.98 o
   2  10   4        1.52        4.25      5.98 o
   3  10   4        0.32        1.51      4.27 o
   2   0   5     1462.22     1396.39     11.36 o
   4   0   5     1030.97     1012.67      9.81 o
   6   0   5      434.63      454.35      7.05 o
   8   0   5     2377.24     2483.91     54.75 o
  10   0   5     2973.60     3046.60     22.41 o
  12   0   5       25.38       22.82      4.05 o
  14   0   5      286.19      283.47      6.25 o
  16   0   5      265.09      242.32      6.03 o
  18   0   5      723.52      709.73      8.43 o
  20   0   5       21.08       23.77      5.06 o
  22   0   5      107.92      105.14      5.41 o
  24   0   5       27.16       15.27      4.20 o
  26   0   5       19.78       27.50      5.52 o
  28   0   5       19.43       15.42      4.33 o
  30   0   5       12.81       13.07      4.31 o
   0   1   5     7145.41     7415.75    186.28 o
   1   1   5      174.63      171.79      4.78 o
   2   1   5      781.37      850.30     11.48 o
   3   1   5      488.98      525.44      6.44 o
   4   1   5      267.63      316.68      5.57 o
   5   1   5      326.29      301.22     11.46 o
   6   1   5     2995.47     3134.87     37.07 o
   7   1   5       23.35       14.91      3.54 o
   8   1   5      534.02      573.44      5.97 o
   9   1   5      147.48      171.37      6.19 o
  10   1   5      690.49      690.34      5.99 o
  11   1   5      398.42      376.48      6.69 o
  12   1   5      421.18      458.31      9.10 o
  13   1   5       95.50       91.46      3.20 o
  14   1   5      562.60      582.89      6.53 o
  15   1   5        3.67        5.83      2.99 o
  16   1   5      287.23      271.63      4.33 o
  17   1   5      505.95      530.20      5.10 o
  18   1   5       37.31       32.04      3.15 o
  19   1   5        1.40        2.16      3.15 o
  20   1   5      140.47      135.12      3.78 o
  21   1   5        3.04        5.96      2.87 o
  22   1   5      293.04      266.53      4.25 o
  23   1   5      114.06      117.51      3.27 o
  24   1   5       24.12       21.59      3.17 o
  25   1   5       11.03       11.10      3.36 o
  26   1   5        2.60        4.54      3.17 o
  27   1   5        5.41        8.13      2.81 o
  28   1   5        1.58        2.19      2.83 o
  29   1   5        3.47        3.58      2.91 o
  30   1   5        4.89        2.24      3.10 o
  31   1   5        1.10        0.80      3.58 o
   1   2   5      425.68      405.13     12.75 o
   2   2   5     1856.94     1740.98     12.65 o
   3   2   5      126.43      144.43      5.15 o
   4   2   5      872.83      815.79      7.64 o
   5   2   5       20.09       25.26      4.55 o
   6   2   5      614.93      623.10      6.39 o
   7   2   5      248.67      229.31      5.91 o
   8   2   5      218.94      182.45     10.78 o
   9   2   5      311.35      292.17      3.86 o
  10   2   5      377.25      416.88      4.10 o
  11   2   5      123.35      128.39      3.24 o
  12   2   5      301.09      300.03      3.55 o
  13   2   5      136.91      131.12      3.04 o
  14   2   5      134.22      125.61      2.77 o
  15   2   5      164.23      167.09      3.21 o
  16   2   5      108.21      113.69      3.00 o
  17   2   5      229.03      228.94      3.56 o
  18   2   5      227.15      237.37      3.69 o
  19   2   5      150.48      139.21      3.38 o
  20   2   5       52.99       61.17      2.87 o
  21   2   5       54.38       53.34      3.10 o
  22   2   5       12.94       10.44      3.03 o
  23   2   5        7.24        5.54      3.32 o
  24   2   5       23.09       20.64      3.45 o
  25   2   5       23.60       23.35      3.01 o
  26   2   5       34.36       34.01      3.68 o
  27   2   5        1.35        7.28      3.59 o
  28   2   5        2.61        3.66      2.92 o
  29   2   5        0.24        2.18      3.35 o
  30   2   5        3.76        3.97      3.22 o
  31   2   5        2.58        4.10      3.70 o
   0   3   5     1881.73     1888.52     14.22 o
   1   3   5      173.40      161.38      4.79 o
   2   3   5      658.77      666.98     12.25 o
   3   3   5      250.98      256.56     13.92 o
   4   3   5      732.79      774.90     15.00 o
   5   3   5      298.83      307.62      4.48 o
   6   3   5      753.31      730.97     12.72 o
   7   3   5      100.04       98.61      3.68 o
   8   3   5       71.90       68.49      3.52 o
   9   3   5      102.68      101.49      2.80 o
  10   3   5      268.10      258.15      5.04 o
  11   3   5      242.44      247.17      4.31 o
  12   3   5      112.14      110.89      4.09 o
  13   3   5      108.97      108.00      2.80 o
  14   3   5       73.57       77.17      3.42 o
  15   3   5       65.94       69.12      3.49 o
  16   3   5      251.57      251.70      5.96 o
  17   3   5      105.16       93.84      2.98 o
  18   3   5      113.80      118.87      3.05 o
  19   3   5      126.08      123.60      3.32 o
  20   3   5       74.98       81.72      3.02 o
  21   3   5       26.17       26.65      3.35 o
  22   3   5       56.84       57.18      3.05 o
  23   3   5        2.57        2.46      3.34 o
  24   3   5       28.07       25.21      3.52 o
  25   3   5        1.93        4.15      3.21 o
  26   3   5       12.82       11.57      3.68 o
  27   3   5       10.85        9.70      3.74 o
  28   3   5        1.09       -0.66      3.42 o
  29   3   5        1.49        2.50      3.59 o
  30   3   5        3.31        7.25      3.63 o
   1   4   5      343.85      357.32      4.73 o
   2   4   5      246.92      254.38      4.20 o
   3   4   5        5.12        3.81      3.07 o
   4   4   5       90.21       94.98      3.75 o
   5   4   5       88.31       84.25      4.75 o
   6   4   5       25.36       33.83      3.83 o
   7   4   5       49.65       53.18      3.48 o
   8   4   5        4.87        5.23      2.89 o
   9   4   5       30.11       29.23      3.73 o
  10   4   5       19.96       24.82      2.41 o
  11   4   5       21.82       20.40      2.99 o
  12   4   5       59.41       59.68      2.88 o
  13   4   5       93.39       99.73      3.23 o
  14   4   5       37.64       39.47      2.37 o
  15   4   5      198.53      199.44      3.07 o
  16   4   5      116.67      114.93      2.80 o
  17   4   5       49.09       45.66      2.71 o
  18   4   5       80.21       81.18      2.78 o
  19   4   5        0.39        2.29      2.73 o
  20   4   5       13.48       16.99      3.02 o
  21   4   5       71.46       69.79      2.78 o
  22   4   5       44.51       49.29      2.82 o
  23   4   5       21.15       23.54      3.23 o
  24   4   5        7.13        8.55      3.40 o
  25   4   5        3.36        6.90      3.60 o
  26   4   5        5.47        6.11      3.15 o
  27   4   5        0.47        2.47      3.55 o
  28   4   5        7.07        8.56      3.61 o
   0   5   5      631.29      614.42      7.63 o
   1   5   5      138.82      143.72      3.62 o
   2   5   5        3.72        3.44      3.06 o
   3   5   5      435.26      437.76      7.23 o
   4   5   5       27.92       28.27      3.30 o
   5   5   5      297.02      303.14     11.68 o
   6   5   5      597.42      598.56      7.77 o
   7   5   5       81.36       84.18      3.88 o
   8   5   5      136.92      133.98      3.72 o
   9   5   5      560.72      566.25      7.59 o
  10   5   5       61.90       61.48      3.07 o
  11   5   5      171.49      174.64      3.64 o
  12   5   5      341.23      332.19      6.70 o
  13   5   5        2.83        2.67      2.36 o
  14   5   5      135.59      133.00      2.85 o
  15   5   5       68.53       75.99      3.10 o
  16   5   5      123.95      127.48      3.53 o
  17   5   5       58.50       55.60      2.58 o
  18   5   5        0.08        1.35      2.35 o
  19   5   5       65.06       56.07      2.65 o
  20   5   5      101.48      100.68      3.04 o
  21   5   5        6.64        3.00      2.61 o
  22   5   5        3.69        6.54      3.20 o
  23   5   5        1.78        2.89      3.08 o
  24   5   5       16.94       15.11      3.17 o
  25   5   5        4.99        6.93      4.36 o
  26   5   5       11.30        6.11      3.65 o
  27   5   5        4.05        6.82      3.89 o
   1   6   5      327.90      337.57      5.53 o
   2   6   5      178.56      193.65      4.11 o
   3   6   5       83.71       85.24      3.55 o
   4   6   5      269.75      276.83      4.94 o
   5   6   5      143.20      154.21      4.13 o
   6   6   5        7.95        9.27      3.15 o
   7   6   5      106.13      118.06      3.93 o
   8   6   5       82.97       87.81      3.29 o
   9   6   5       27.37       31.83      2.96 o
  10   6   5       67.56       70.74      3.45 o
  11   6   5      106.38      106.82      4.01 o
  12   6   5       54.33       56.95      3.00 o
  13   6   5        4.81        4.85      2.61 o
  14   6   5       63.33       61.66      2.90 o
  15   6   5        0.63        0.53      2.55 o
  16   6   5       23.11       22.26      2.79 o
  17   6   5        0.50        3.46      3.00 o
  18   6   5       27.68       23.41      3.01 o
  19   6   5       48.38       47.88      3.53 o
  20   6   5        5.03        2.39      3.12 o
  21   6   5        9.68       12.69      2.77 o
  22   6   5        1.77        2.94      3.11 o
  23   6   5        2.31        4.35      3.08 o
  24   6   5        8.74        6.50      3.38 o
  25   6   5       13.24       17.13      5.05 o
   0   7   5        7.85       11.66      5.39 o
   1   7   5       14.38       10.18      3.67 o
   2   7   5        3.53        8.85      3.15 o
   3   7   5       53.35       58.23      3.35 o
   4   7   5       74.00       71.84      3.64 o
   5   7   5       22.70       20.41      3.24 o
   6   7   5       21.49       20.22      3.04 o
   7   7   5       25.08       28.95      3.78 o
   8   7   5       58.93       51.97      3.49 o
   9   7   5       24.47       18.07      3.03 o
  10   7   5       26.27       30.28      3.52 o
  11   7   5        2.88        4.67      3.34 o
  12   7   5       21.69       19.69      3.56 o
  13   7   5        5.70        4.99      3.36 o
  14   7   5        8.56       13.41      3.11 o
  15   7   5        7.77       11.37      3.31 o
  16   7   5       27.64       29.53      3.40 o
  17   7   5       17.61       17.76      3.28 o
  18   7   5        6.43        5.61      2.94 o
  19   7   5       12.47       10.75      3.07 o
  20   7   5        1.75        3.31      3.65 o
  21   7   5        5.27        5.89      3.29 o
  22   7   5        3.33        2.98      3.32 o
   1   8   5       10.14       10.84      3.16 o
   2   8   5        4.95        7.58      3.44 o
   3   8   5        6.61        5.90      3.36 o
   4   8   5        0.98        5.62      3.41 o
   5   8   5        8.99       15.53      3.46 o
   6   8   5       17.29       18.76      4.00 o
   7   8   5        7.89       13.04      3.49 o
   8   8   5       15.51       17.32      3.53 o
   9   8   5        4.14        6.37      3.62 o
  10   8   5        1.00        1.74      3.96 o
  11   8   5       15.68       19.41      3.49 o
  12   8   5        4.16        6.20      4.02 o
  13   8   5        3.87        4.78      4.19 o
  14   8   5       18.01       18.37      4.14 o
  15   8   5        3.93        4.74      3.92 o
  16   8   5        7.88        6.56      3.31 o
  17   8   5        2.61        6.10      3.35 o
  18   8   5        1.41        2.53      3.40 o
   0   9   5       17.33       14.55      6.22 o
   1   9   5       18.83       17.14      3.67 o
   2   9   5        3.16        3.62      4.27 o
   3   9   5       35.57       32.04      3.89 o
   4   9   5        7.33        5.99      3.36 o
   5   9   5        3.89        4.91      4.14 o
   6   9   5        2.74        1.37      3.80 o
   7   9   5       13.46       16.96      3.95 o
   8   9   5        1.97        3.93      3.88 o
   9   9   5       10.32        9.41      3.97 o
  10   9   5        4.54        1.01      3.76 o
  11   9   5        1.69        2.69      3.46 o
  12   9   5        3.02        6.41      5.24 o
   0   0   6      573.08      498.27     10.58 o
   2   0   6      497.73      472.41     25.00 o
   4   0   6     1062.60     1045.68      9.56 o
   6   0   6     1702.22     1589.22     14.70 o
   8   0   6      353.24      375.25      6.94 o
  10   0   6      673.83      648.14     11.98 o
  12   0   6     1010.64     1025.83     13.92 o
  14   0   6      200.91      221.84      5.01 o
  16   0   6       46.58       50.51      4.19 o
  18   0   6      585.10      569.70     18.96 o
  20   0   6       22.04       24.66      5.15 o
  22   0   6       36.31       41.22      5.32 o
  24   0   6        4.57        5.91      5.38 o
  26   0   6       22.28       23.34      4.79 o
  28   0   6       15.06       14.49      6.00 o
  30   0   6        0.66        3.47      5.07 o
   1   1   6       47.66       41.35      3.94 o
   2   1   6      212.36      210.40      5.59 o
   3   1   6      153.56      144.25      4.67 o
   4   1   6       47.50       36.32      4.05 o
   5   1   6       53.28       48.76      4.03 o
   6   1   6       30.25       31.19      4.10 o
   7   1   6      227.20      220.30      5.53 o
   8   1   6       70.34       66.06      4.22 o
   9   1   6      234.07      222.02      4.50 o
  10   1   6      223.06      229.69      5.90 o
  11   1   6       55.53       52.88      4.32 o
  12   1   6      126.01      123.84      4.54 o
  13   1   6      510.07      495.67      9.23 o
  14   1   6      200.34      185.47      4.92 o
  15   1   6      334.60      331.77      4.76 o
  16   1   6       89.90       81.65      3.79 o
  17   1   6        0.45        0.43      3.11 o
  18   1   6      240.40      249.68      5.82 o
  19   1   6       58.22       54.64      3.76 o
  20   1   6        0.12        4.64      3.51 o
  21   1   6       23.40       24.30      3.35 o
  22   1   6       18.00       15.34      3.05 o
  23   1   6        2.84        5.93      3.11 o
  24   1   6       68.43       69.29      3.33 o
  25   1   6       52.33       50.13      3.41 o
  26   1   6        5.34        4.51      3.57 o
  27   1   6        1.88        1.48      3.09 o
  28   1   6        4.15        1.75      3.19 o
  29   1   6        1.89        0.86      3.90 o
  30   1   6        8.52        8.66      4.03 o
   0   2   6     1804.14     1824.29     14.32 o
   1   2   6       60.62       61.31      4.29 o
   2   2   6      381.18      392.20      6.16 o
   3   2   6      391.58      400.31     13.70 o
   4   2   6      423.75      376.29      5.46 o
   5   2   6      136.59      145.51      4.41 o
   6   2   6      789.24      774.15     12.25 o
   7   2   6       62.68       64.37      4.49 o
   8   2   6        6.51        9.57      4.46 o
   9   2   6       22.05       16.67      3.18 o
  10   2   6      264.20      266.52     10.75 o
  11   2   6       57.30       54.70      3.63 o
  12   2   6      447.00      452.00      8.87 o
  13   2   6      331.03      316.84      3.99 o
  14   2   6      224.48      226.46      5.29 o
  15   2   6        1.75        1.85      3.30 o
  16   2   6      204.37      198.37      5.47 o
  17   2   6       25.40       30.02      2.92 o
  18   2   6      373.86      322.91     17.78 o
  19   2   6       33.13       31.42      3.15 o
  20   2   6      104.59      100.42      3.54 o
  21   2   6       50.54       50.76      3.52 o
  22   2   6       34.42       26.10      3.25 o
  23   2   6       55.79       62.00      3.38 o
  24   2   6        6.55        4.56      3.25 o
  25   2   6        3.89        5.79      3.55 o
  26   2   6       34.63       35.77      3.74 o
  27   2   6        9.97        7.70      3.20 o
  28   2   6        3.56        6.56      3.29 o
  29   2   6        1.66        5.01      3.60 o
   1   3   6      294.53      296.05      5.68 o
   2   3   6     1418.86     1496.01     12.58 o
   3   3   6        4.48       11.03      3.68 o
   4   3   6      934.56      948.61     52.45 o
   5   3   6      277.56      278.25     15.57 o
   6   3   6      102.12      108.90      5.06 o
   7   3   6      219.72      234.38      4.74 o
   8   3   6      530.68      540.07      6.56 o
   9   3   6       10.55       11.39      4.71 o
  10   3   6      298.67      327.91      6.46 o
  11   3   6      163.75      168.59      7.04 o
  12   3   6       14.10       19.86      4.76 o
  13   3   6      322.15      332.14      5.77 o
  14   3   6      174.77      167.42      3.46 o
  15   3   6       74.10       77.56      3.34 o
  16   3   6       98.82       92.89      3.40 o
  17   3   6        2.61        5.10      3.04 o
  18   3   6       42.09       44.82      3.48 o
  19   3   6       54.92       58.06      3.55 o
  20   3   6       14.22       13.59      3.14 o
  21   3   6       34.49       31.86      4.17 o
  22   3   6        4.93        3.51      3.46 o
  23   3   6       15.68       20.59      3.31 o
  24   3   6        3.80        5.40      3.04 o
  25   3   6        1.11        3.41      3.74 o
  26   3   6        6.83        4.61      3.26 o
  27   3   6        2.43        3.67      3.21 o
  28   3   6        1.86        1.51      3.92 o
   0   4   6      230.27      265.00      7.79 o
   1   4   6      108.82      110.87      4.21 o
   2   4   6       30.29       33.37      3.39 o
   3   4   6      146.43      150.86      8.83 o
   4   4   6       54.81       52.40      5.79 o
   5   4   6       11.30       10.94      3.76 o
   6   4   6      140.40      164.46      5.12 o
   7   4   6      283.17      284.60      4.98 o
   8   4   6      151.81      154.08     10.80 o
   9   4   6      168.23      170.91      4.09 o
  10   4   6       28.54       33.60      5.17 o
  11   4   6      130.42      133.57      5.12 o
  12   4   6      115.44      113.48      3.81 o
  13   4   6      211.47      203.09      6.99 o
  14   4   6       64.75       74.19      7.91 o
  15   4   6      216.76      214.11      7.31 o
  16   4   6        5.61        8.84      3.56 o
  17   4   6      114.01      119.41      3.96 o
  18   4   6        7.90       13.24      3.15 o
  19   4   6       51.63       47.13      3.37 o
  20   4   6        5.09        5.89      2.97 o
  21   4   6        8.89       10.83      2.94 o
  22   4   6        0.32        2.56      3.03 o
  23   4   6       30.43       29.88      4.35 o
  24   4   6        1.89        1.07      3.92 o
  25   4   6        0.66        2.05      4.33 o
  26   4   6        2.74        1.82      3.91 o
  27   4   6        3.05        2.34      4.19 o
   1   5   6       62.23       56.00      3.17 o
   2   5   6       67.74       69.49      3.53 o
   3   5   6       29.87       28.29      3.52 o
   4   5   6       88.34       95.43      4.32 o
   5   5   6       22.95       22.06      3.51 o
   6   5   6      124.98      129.59      5.80 o
   7   5   6       51.55       62.86      4.36 o
   8   5   6      294.62      299.84      4.43 o
   9   5   6        4.83        3.59      2.83 o
  10   5   6       15.56       14.72      3.64 o
  11   5   6      100.03      113.97      5.00 o
  12   5   6       41.52       40.97      3.55 o
  13   5   6       70.44       72.43      3.39 o
  14   5   6       54.70       53.85      2.86 o
  15   5   6       33.40       33.80      2.88 o
  16   5   6       27.10       28.59      3.10 o
  17   5   6       11.45       14.92      2.87 o
  18   5   6       12.50       14.26      3.09 o
  19   5   6       54.83       50.98      3.54 o
  20   5   6       25.96       25.88      3.45 o
  21   5   6       16.92       13.40      3.11 o
  22   5   6        6.39        6.13      3.79 o
  23   5   6        3.92        4.43      3.41 o
  24   5   6        0.97        4.90      3.63 o
  25   5   6        0.68        3.33      3.89 o
   0   6   6      124.40      143.20      6.25 o
   1   6   6       36.46       42.98      3.44 o
   2   6   6      107.68      104.44      3.91 o
   3   6   6       58.60       59.53      3.57 o
   4   6   6       23.30       25.80      3.87 o
   5   6   6       48.36       49.70      4.21 o
   6   6   6       21.86       24.29      3.51 o
   7   6   6        6.96        3.72      3.54 o
   8   6   6       99.79      100.80      3.95 o
   9   6   6      110.15      106.88      3.79 o
  10   6   6        1.14        5.44      4.18 o
  11   6   6       11.02       14.46      4.22 o
  12   6   6        5.67       11.89      4.20 o
  13   6   6       75.81       72.45      3.51 o
  14   6   6       29.89       27.96      3.46 o
  15   6   6       13.15        9.43      3.15 o
  16   6   6        7.77        8.62      2.89 o
  17   6   6       15.60       16.39      2.78 o
  18   6   6        4.18        9.35      3.32 o
  19   6   6        2.60        3.51      2.81 o
  20   6   6        5.08        7.26      3.28 o
  21   6   6        0.37        2.30      3.29 o
  22   6   6        0.54        2.38      3.38 o
  23   6   6        0.93        4.78      3.89 o
   1   7   6       25.94       23.03      3.84 o
   2   7   6        0.14        1.91      3.81 o
   3   7   6       32.51       36.07      3.92 o
   4   7   6        0.57        0.01      3.86 o
   5   7   6       31.54       30.04      3.60 o
   6   7   6        4.93        3.49      3.82 o
   7   7   6       21.32       24.07      3.99 o
   8   7   6        8.91       10.21      3.51 o
   9   7   6        6.57        3.46      4.09 o
  10   7   6       11.83       15.61      3.50 o
  11   7   6       13.18        7.26      4.03 o
  12   7   6       48.17       48.96      3.79 o
  13   7   6        9.33        9.99      3.67 o
  14   7   6       10.42        9.98      3.74 o
  15   7   6        3.90        5.77      4.18 o
  16   7   6       14.65       17.92      3.77 o
  17   7   6        1.34        2.91      3.37 o
  18   7   6       12.11       17.57      3.51 o
  19   7   6        9.87        8.64      3.31 o
  20   7   6       11.28        8.99      3.95 o
   0   8   6       22.84       21.14      5.60 o
   1   8   6       14.75       19.37      3.72 o
   2   8   6        2.75        4.47      3.27 o
   3   8   6       85.73       85.71      3.70 o
   4   8   6       31.08       29.63      4.26 o
   5   8   6        8.07        9.64      3.76 o
   6   8   6       11.73       12.50      4.47 o
   7   8   6       33.91       31.98      5.11 o
   8   8   6       14.09       12.01      5.26 o
   9   8   6       41.62       42.81      3.54 o
  10   8   6       27.52       20.69      3.97 o
  11   8   6        3.58        4.38      3.48 o
  12   8   6        8.25        9.15      3.20 o
  13   8   6        5.11        5.06      3.85 o
  14   8   6        9.40        9.60      4.09 o
  15   8   6       12.03        8.30      3.99 o
  16   8   6       14.85       19.81      8.88 o
   1   9   6       22.65       25.53      3.97 o
   2   9   6        0.11        2.94      3.86 o
   3   9   6        0.25       -1.04      3.51 o
   4   9   6        0.81       -2.43      4.45 o
   5   9   6       20.84       22.88      3.90 o
   6   9   6        1.34        3.89      3.96 o
   7   9   6       13.88       13.25      3.76 o
   8   9   6        1.35        1.16      4.61 o
   2   0   7     2210.13     2240.65     29.05 o
   4   0   7     1146.84     1178.47      9.97 o
   6   0   7      297.41      287.16      6.19 o
   8   0   7      240.07      224.49     13.03 o
  10   0   7       38.37       30.54      8.08 o
  12   0   7      470.54      438.38     10.73 o
  14   0   7       16.54       24.30      7.29 o
  16   0   7      211.43      203.62      8.78 o
  18   0   7       40.12       40.62      7.34 o
  20   0   7       51.73       45.68      6.49 o
  22   0   7       51.03       59.88      5.66 o
  24   0   7       53.08       52.92     10.18 o
  26   0   7        3.34        7.14      4.93 o
  28   0   7       16.15       21.74      5.23 o
   0   1   7      645.63      653.45      8.10 o
   1   1   7       53.66       61.38      4.18 o
   2   1   7      217.20      217.59      4.97 o
   3   1   7      112.05      106.84      4.46 o
   4   1   7      199.49      220.56      5.03 o
   5   1   7      135.03      138.93      4.65 o
   6   1   7       67.76       66.34      3.76 o
   7   1   7      195.44      192.03      4.94 o
   8   1   7       67.81       80.45      3.95 o
   9   1   7       78.22       88.38      3.96 o
  10   1   7      160.21      175.68      4.94 o
  11   1   7       88.17       93.19      4.60 o
  12   1   7      122.09      122.16      4.06 o
  13   1   7       76.01       77.13      3.84 o
  14   1   7      104.80       99.35      6.09 o
  15   1   7      107.12      124.15      5.72 o
  16   1   7      253.47      241.06     11.80 o
  17   1   7       76.05       82.96      5.99 o
  18   1   7       22.11       24.23      4.23 o
  19   1   7       23.48       32.65      4.37 o
  20   1   7       13.13       14.88      4.27 o
  21   1   7      101.05      103.89      3.88 o
  22   1   7       32.70       33.21      3.57 o
  23   1   7        7.77       10.90      3.46 o
  24   1   7        9.22        5.49      2.99 o
  25   1   7        3.05        4.85      3.29 o
  26   1   7       11.34       14.34      3.45 o
  27   1   7        9.26        5.36      3.53 o
  28   1   7        8.26        8.02      3.68 o
   1   2   7       34.65       35.28      3.67 o
   2   2   7      334.52      313.13     12.03 o
   3   2   7       82.06       81.83      4.14 o
   4   2   7      183.00      164.44      4.46 o
   5   2   7       35.38       44.97      4.69 o
   6   2   7        0.00        5.39      4.49 o
   7   2   7       39.91       37.94      4.78 o
   8   2   7      569.76      594.90      6.87 o
   9   2   7      132.51      136.66      5.38 o
  10   2   7      220.27      237.86     17.24 o
  11   2   7      143.96      143.51      5.71 o
  12   2   7       32.16       37.31      4.10 o
  13   2   7      262.32      265.92      4.85 o
  14   2   7      266.76      265.27      4.84 o
  15   2   7       95.78       88.52      3.87 o
  16   2   7      167.40      160.66      4.69 o
  17   2   7       12.70       12.51      3.08 o
  18   2   7       63.78       69.58      3.81 o
  19   2   7       54.05       50.33      3.79 o
  20   2   7       47.15       46.95      3.92 o
  21   2   7       24.94       24.07      3.98 o
  22   2   7       10.41        8.70      3.58 o
  23   2   7        9.26        9.80      4.00 o
  24   2   7       41.52       40.00      4.31 o
  25   2   7        4.81        2.80      3.12 o
  26   2   7        3.72        4.39      3.56 o
  27   2   7       14.62       14.84      3.36 o
  28   2   7       12.42       12.89      4.03 o
   0   3   7     1205.65     1279.41     11.98 o
   1   3   7       82.88       86.98      8.36 o
   2   3   7      270.54      275.36      4.60 o
   3   3   7      350.64      359.70      6.01 o
   4   3   7      192.81      206.76      5.49 o
   5   3   7       73.76       79.18      5.41 o
   6   3   7      971.96     1022.55     30.19 o
   7   3   7      231.92      231.22      4.95 o
   8   3   7       60.22       56.07      5.04 o
   9   3   7      218.82      222.09      5.07 o
  10   3   7      543.12      578.93     18.09 o
  11   3   7        9.67       13.76      4.22 o
  12   3   7      590.26      623.22     22.21 o
  13   3   7      112.37      121.27      7.11 o
  14   3   7       15.34       16.26      4.64 o
  15   3   7       88.82       86.90      5.31 o
  16   3   7      208.52      211.11      9.51 o
  17   3   7        4.58        1.54      3.05 o
  18   3   7       73.11       72.38      3.28 o
  19   3   7        9.53       10.71      3.32 o
  20   3   7       13.56       12.73      3.79 o
  21   3   7       27.56       21.91      4.31 o
  22   3   7       44.70       36.66      3.98 o
  23   3   7        4.51        5.35      4.45 o
  24   3   7       13.10       11.51      3.86 o
  25   3   7       13.87       15.60      4.16 o
  26   3   7        8.57        9.52      4.64 o
  27   3   7       14.26       11.32      3.76 o
   1   4   7       25.06       32.64      4.64 o
   2   4   7       32.14       35.13      3.84 o
   3   4   7       11.15       15.52      4.50 o
   4   4   7      100.40      113.71      4.19 o
   5   4   7       62.64       67.83      4.07 o
   6   4   7      113.35       93.16      5.39 o
   7   4   7       22.71       22.04      4.82 o
   8   4   7       15.03       24.00      4.67 o
   9   4   7      187.83      182.45      4.98 o
  10   4   7      179.61      193.01      4.48 o
  11   4   7       73.34       69.48      4.67 o
  12   4   7       63.81       60.63      5.12 o
  13   4   7       50.81       54.45      5.15 o
  14   4   7      126.91      120.57     12.28 o
  15   4   7       31.11       33.40      5.20 o
  16   4   7      119.21      125.14     11.68 o
  17   4   7       15.92       18.45      5.24 o
  18   4   7        6.89        6.34      3.75 o
  19   4   7       13.90       15.46      3.30 o
  20   4   7       47.39       43.62      3.62 o
  21   4   7        2.69        1.70      3.93 o
  22   4   7        9.31        9.35      3.22 o
  23   4   7        3.60        8.22      4.76 o
  24   4   7        6.15       12.52      3.77 o
  25   4   7        5.03        6.53      4.71 o
   0   5   7      111.31      105.95      5.59 o
   1   5   7       13.14        9.11      4.85 o
   2   5   7       56.29       55.10      5.06 o
   3   5   7       44.37       49.34      7.39 o
   4   5   7      201.14      219.61      9.96 o
   5   5   7       41.09       35.38      3.65 o
   6   5   7       46.36       44.23      4.17 o
   7   5   7       69.99       63.90      5.04 o
   8   5   7        3.39        3.56      3.88 o
   9   5   7       16.16       20.40      4.16 o
  10   5   7      124.93      132.52      4.73 o
  11   5   7       16.49       19.58      4.77 o
  12   5   7       25.98       27.51      5.17 o
  13   5   7       37.65       35.41      6.36 o
  14   5   7       28.86       28.92      5.24 o
  15   5   7       18.94       23.54      4.39 o
  16   5   7        6.79       16.26      4.36 o
  17   5   7        3.57        5.69      4.23 o
  18   5   7       27.66       22.14      4.51 o
  19   5   7        1.67        4.69      3.45 o
  20   5   7        0.99        4.40      3.97 o
  21   5   7        2.39        4.61      4.62 o
  22   5   7        9.59        5.98      3.49 o
  23   5   7        0.68        1.31      4.29 o
  24   5   7        3.88        4.32      3.89 o
   1   6   7       70.37       85.02      5.28 o
   2   6   7      107.39      119.33     23.67 o
   3   6   7       23.41       29.44      3.90 o
   4   6   7       13.29       14.96      3.35 o
   5   6   7      169.04      174.69      5.12 o
   6   6   7       46.18       47.26      4.21 o
   7   6   7       13.66       17.25      3.83 o
   8   6   7       32.65       37.30      3.78 o
   9   6   7        6.10        9.51      3.62 o
  10   6   7        6.69        7.44      3.72 o
  11   6   7        2.75       -0.15      3.32 o
  12   6   7        8.83       12.35      3.78 o
  13   6   7       10.49        8.14      3.44 o
  14   6   7        1.88        5.80      3.45 o
  15   6   7       10.94       15.72      4.47 o
  16   6   7       19.02       14.22      4.53 o
  17   6   7        5.93        7.80      5.69 o
  18   6   7        9.67       11.60      4.67 o
  19   6   7       15.13       15.67      4.80 o
  20   6   7        0.67        1.62      4.11 o
  21   6   7        7.87       11.64      4.87 o
   0   7   7        3.56        0.78      4.57 o
   1   7   7        7.54        7.03      3.23 o
   2   7   7        6.80        7.50      4.30 o
   3   7   7       17.25       18.71      4.71 o
   4   7   7       38.15       41.54      3.98 o
   5   7   7       20.07       19.48      4.09 o
   6   7   7        1.84        5.91      4.44 o
   7   7   7        6.84       11.13      3.84 o
   8   7   7        1.58        2.49      3.88 o
   9   7   7       28.67       26.62      3.59 o
  10   7   7        2.98        2.17      3.89 o
  11   7   7       14.19       13.56      3.52 o
  12   7   7        4.32        6.75      4.65 o
  13   7   7       10.88       14.42      5.88 o
  14   7   7        6.38        7.60      3.70 o
  15   7   7       27.77       23.46      4.36 o
  16   7   7       16.17       17.12      3.89 o
  17   7   7        7.55        7.36      3.89 o
  18   7   7        0.34        0.60      8.23 o
   1   8   7       45.04       43.45      4.05 o
   2   8   7        4.20        6.20      4.56 o
   3   8   7        1.11        2.34      3.51 o
   4   8   7        4.25        5.58      3.89 o
   5   8   7       25.66       26.35      5.66 o
   6   8   7        2.61        4.36      6.33 o
   7   8   7       25.01       26.89      4.65 o
   8   8   7       10.27       13.64      4.22 o
   9   8   7        2.61        3.46      4.24 o
  10   8   7        2.90        5.19      4.89 o
  11   8   7       20.43       23.16      5.00 o
  12   8   7        4.36        6.88      3.79 o
   0   0   8      885.73      967.19     13.08 o
   2   0   8      321.42      354.27      8.68 o
   4   0   8      232.87      250.12      7.24 o
   6   0   8       65.09       70.90      5.13 o
   8   0   8       87.97       81.87      4.82 o
  10   0   8       25.21       27.60      6.89 o
  12   0   8      738.95      698.24     12.68 o
  14   0   8      158.40      154.41     10.03 o
  16   0   8       29.66       24.35      7.39 o
  18   0   8       58.87       51.20      7.79 o
  20   0   8        6.80       11.18      7.59 o
  22   0   8       23.47       17.92      7.89 o
  24   0   8       10.10       13.52      8.13 o
  26   0   8        8.44        6.29      8.78 o
   1   1   8       21.82       23.28      4.18 o
   2   1   8      703.10      761.18      6.96 o
   3   1   8       16.52       15.67      3.56 o
   4   1   8      329.71      350.43      5.86 o
   5   1   8       42.19       40.77      3.77 o
   6   1   8      157.31      154.05      4.89 o
   7   1   8       13.83       12.16      4.24 o
   8   1   8       18.85       22.98      4.34 o
   9   1   8      237.06      240.30      5.46 o
  10   1   8      436.38      424.81      6.20 o
  11   1   8      118.68      122.53      5.05 o
  12   1   8       19.70       23.03      3.80 o
  13   1   8       20.39       19.73      4.30 o
  14   1   8       87.72       87.11      6.12 o
  15   1   8       82.80       75.80      5.96 o
  16   1   8       86.30       83.16      5.62 o
  17   1   8        5.30        6.00      5.69 o
  18   1   8        7.43        5.05      5.16 o
  19   1   8       39.85       42.70      5.59 o
  20   1   8       11.21        9.86      4.76 o
  21   1   8       26.57       28.40      5.27 o
  22   1   8        4.37        5.81      4.56 o
  23   1   8       12.21       13.07      5.06 o
  24   1   8       10.86       12.09      4.82 o
  25   1   8        6.54        7.30      3.96 o
  26   1   8        5.39        8.42      4.71 o
   0   2   8     1121.13     1087.17     11.93 o
   1   2   8       95.27       97.79      5.51 o
   2   2   8       47.08       40.79      4.82 o
   3   2   8       33.86       31.79      4.80 o
   4   2   8      814.32      836.21     15.02 o
   5   2   8       56.25       65.02      7.09 o
   6   2   8      680.78      669.67     33.59 o
   7   2   8       60.84       63.60      4.35 o
   8   2   8       43.37       40.84      4.97 o
   9   2   8      187.78      191.36      5.85 o
  10   2   8      576.12      592.81     28.42 o
  11   2   8      212.37      237.98      5.87 o
  12   2   8      365.01      373.83     22.18 o
  13   2   8       11.84       14.75      4.92 o
  14   2   8      142.01      138.28      4.68 o
  15   2   8       49.95       62.84      5.32 o
  16   2   8       18.07       22.66      4.60 o
  17   2   8      148.67      133.86      4.43 o
  18   2   8       76.03       78.49      5.75 o
  19   2   8       11.35       10.30      4.40 o
  20   2   8       27.01       28.47      5.64 o
  21   2   8        7.03       10.67      5.40 o
  22   2   8        3.80        5.77      5.21 o
  23   2   8       11.76        8.26      5.33 o
  24   2   8        1.40        2.13      3.94 o
  25   2   8       10.51       10.37      4.58 o
  26   2   8       12.95       14.11      3.93 o
   1   3   8      266.69      255.68      8.31 o
   2   3   8      800.98      832.58      7.65 o
   3   3   8       47.00       53.05      5.54 o
   4   3   8      266.24      286.00      5.64 o
   5   3   8      137.47      144.68      4.23 o
   6   3   8       73.77       82.20      7.59 o
   7   3   8       70.59       68.26      5.79 o
   8   3   8      514.73      538.54     10.11 o
   9   3   8       99.02       93.33      4.41 o
  10   3   8      168.28      161.90      4.72 o
  11   3   8       44.32       48.80      4.16 o
  12   3   8       34.16       34.34      3.58 o
  13   3   8       38.10       35.05      4.64 o
  14   3   8       45.97       44.68      4.48 o
  15   3   8       43.27       47.36      8.18 o
  16   3   8       96.20       87.08      4.69 o
  17   3   8       13.40       12.98      5.36 o
  18   3   8        0.85        7.49      3.74 o
  19   3   8        1.34        6.36      5.24 o
  20   3   8       10.32       11.53      7.84 o
  21   3   8        0.62       -0.28      6.23 o
  22   3   8        2.53        3.61      5.78 o
  23   3   8        0.50        5.20      5.97 o
  24   3   8       11.76       11.08      4.23 o
  25   3   8        5.28        4.81      4.24 o
   0   4   8      384.86      390.92      7.24 o
   1   4   8       41.49       50.15      5.06 o
   2   4   8       96.76      104.32      5.20 o
   3   4   8      174.67      185.55      4.78 o
   4   4   8      101.75      112.18      3.95 o
   5   4   8       74.81       69.85      5.21 o
   6   4   8      108.08      127.78      5.41 o
   7   4   8      236.17      254.54      5.72 o
   8   4   8       15.92       21.61      4.80 o
   9   4   8       35.44       37.37      4.14 o
  10   4   8       23.60       27.21      4.24 o
  11   4   8       52.99       53.30      5.66 o
  12   4   8       36.79       36.09      4.54 o
  13   4   8       33.05       32.49      3.88 o
  14   4   8       95.83       86.62      7.51 o
  15   4   8       11.00       13.72      4.35 o
  16   4   8       14.54       14.72      5.58 o
  17   4   8       39.53       38.49      5.61 o
  18   4   8       15.21       12.77      4.09 o
  19   4   8        0.62        5.82      5.78 o
  20   4   8       10.75       15.59      5.70 o
  21   4   8        6.05        8.20      4.78 o
  22   4   8        0.90        4.66      6.03 o
  23   4   8       24.76       18.76      6.64 o
   1   5   8      191.69      205.53      5.54 o
   2   5   8      108.36       94.44      5.06 o
   3   5   8       14.75       15.58      4.90 o
   4   5   8        5.18        6.14      4.90 o
   5   5   8       27.02       22.77      3.98 o
   6   5   8       31.21       30.18      4.37 o
   7   5   8       81.07       74.31      6.54 o
   8   5   8        3.11        0.51      4.15 o
   9   5   8        0.95        3.94      3.60 o
  10   5   8       21.69       21.53      4.33 o
  11   5   8       73.07       73.70      4.54 o
  12   5   8       91.90       94.77      4.38 o
  13   5   8       38.55       47.21      5.58 o
  14   5   8       15.53       18.48      5.66 o
  15   5   8       20.69       21.63      5.54 o
  16   5   8       13.91       15.75      5.61 o
  17   5   8        3.38       -0.54      4.44 o
  18   5   8       26.16       28.13      4.41 o
  19   5   8        8.06        8.39      4.86 o
  20   5   8        1.03        2.45      4.88 o
  21   5   8        3.70        6.17      4.44 o
   0   6   8       97.86      109.20      5.84 o
   1   6   8        4.38        4.71      4.19 o
   2   6   8        8.31       12.37      4.11 o
   3   6   8       36.77       44.78      5.16 o
   4   6   8        8.74        9.07      5.22 o
   5   6   8       59.17       66.53      6.49 o
   6   6   8       43.44       46.93      4.52 o
   7   6   8       52.57       59.05      8.16 o
   8   6   8       28.95       24.77      4.61 o
   9   6   8       74.02       76.11      8.93 o
  10   6   8        4.81        4.13      4.38 o
  11   6   8       14.94       12.86      3.98 o
  12   6   8       55.90       60.84      5.77 o
  13   6   8       13.15       12.76      5.61 o
  14   6   8        0.45       -0.10      4.63 o
  15   6   8       16.92       16.53      4.68 o
  16   6   8       13.84       15.99      4.75 o
  17   6   8       17.04       25.16      7.29 o
  18   6   8        4.27        3.57      6.14 o
   1   7   8        0.15        1.90      4.56 o
   2   7   8       13.51       20.48      5.50 o
   3   7   8       11.56        3.91      4.14 o
   4   7   8       11.51       13.19      4.04 o
   5   7   8        5.84       11.71      5.59 o
   6   7   8       34.72       34.77      4.57 o
   7   7   8        5.19        7.91      5.59 o
   8   7   8       17.94       13.08      4.08 o
   9   7   8        0.71        0.29      4.62 o
  10   7   8       17.90       20.07      4.06 o
  11   7   8       45.61       55.32      9.28 o
  12   7   8       15.82       13.43      5.73 o
  13   7   8       32.77       28.50      4.87 o
  14   7   8        1.84        7.25      4.44 o
   0   8   8       33.85       40.47      8.68 o
   1   8   8       22.63       12.51      4.43 o
   2   8   8        1.97        0.03      6.14 o
   3   8   8       31.36       30.45      5.01 o
   4   8   8       14.26       12.49      4.90 o
   5   8   8        8.42        8.77      4.86 o
   6   8   8        3.44        0.77      6.05 o
   7   8   8       18.78       13.52      4.34 o
   2   0   9      875.96      881.45     17.49 o
   4   0   9      653.60      663.96      8.27 o
   6   0   9      161.81      175.25      6.59 o
   8   0   9     1179.56     1189.68     16.02 o
  10   0   9      341.62      343.56     11.68 o
  12   0   9       17.58       12.08      8.68 o
  14   0   9      203.43      200.23     10.93 o
  16   0   9       35.78       29.49      7.84 o
  18   0   9       20.36       16.07      7.64 o
  20   0   9        7.93       13.52      9.98 o
  22   0   9       12.41       14.32      8.63 o
  24   0   9        0.39        3.24      8.68 o
   0   1   9      462.02      417.67      8.08 o
   1   1   9       47.81       50.18      5.27 o
   2   1   9      373.32      355.75      8.11 o
   3   1   9      140.56      148.62      6.44 o
   4   1   9      261.20      253.89      5.89 o
   5   1   9       69.32       66.33      4.75 o
   6   1   9      257.18      268.88      7.30 o
   7   1   9       37.21       35.96      5.09 o
   8   1   9        9.58        4.26      4.97 o
   9   1   9       77.10       92.53      5.43 o
  10   1   9      192.75      193.16      4.99 o
  11   1   9      103.40      105.24      5.08 o
  12   1   9       44.05       55.81      4.79 o
  13   1   9       41.80       40.39      6.46 o
  14   1   9       54.40       52.95      6.35 o
  15   1   9       24.78       24.18      6.13 o
  16   1   9       14.69       16.75      6.06 o
  17   1   9       49.73       53.86      6.39 o
  18   1   9        0.52        0.68      5.09 o
  19   1   9        5.00        5.83      5.45 o
  20   1   9        6.84        6.00      5.18 o
  21   1   9        5.81        6.73      5.33 o
  22   1   9        7.55        5.60      5.54 o
  23   1   9       15.22       17.82      5.08 o
  24   1   9        0.56        2.05      5.44 o
   1   2   9       91.32       92.60      4.49 o
   2   2   9      550.07      559.24     14.20 o
   3   2   9       26.81       32.49      4.32 o
   4   2   9      401.84      392.49      9.68 o
   5   2   9        0.84        2.05      4.73 o
   6   2   9       11.08       12.72      4.83 o
   7   2   9       56.74       61.21      7.69 o
   8   2   9        4.71        3.91      4.94 o
   9   2   9       56.73       63.81      5.27 o
  10   2   9       33.92       36.09      9.41 o
  11   2   9       34.56       36.01      4.41 o
  12   2   9       96.63       98.36      4.72 o
  13   2   9       28.31       28.92      5.33 o
  14   2   9       26.73       27.00      5.29 o
  15   2   9       15.15       16.03      4.35 o
  16   2   9       21.58       23.68      5.29 o
  17   2   9        9.96       12.43      7.84 o
  18   2   9       10.74        7.44      5.44 o
  19   2   9       26.27       32.79      8.23 o
  20   2   9        4.49        4.06      6.48 o
  21   2   9        6.73        4.02      6.36 o
  22   2   9        5.42        4.32      6.01 o
  23   2   9        2.46        2.48      6.18 o
  24   2   9        1.10        1.35      8.88 o
   0   3   9      862.91      860.79     11.33 o
   1   3   9       74.66       72.37      4.56 o
   2   3   9      172.09      186.01     11.78 o
   3   3   9      297.57      301.44     10.56 o
   4   3   9      146.17      161.65      5.61 o
   5   3   9       44.20       50.18      4.25 o
   6   3   9      299.50      294.25      5.03 o
   7   3   9        7.56        9.24      4.06 o
   8   3   9       17.63       14.49      4.02 o
   9   3   9       12.82       12.23      3.99 o
  10   3   9       41.45       40.34      4.46 o
  11   3   9        6.76        4.77      4.23 o
  12   3   9       21.88       19.14      5.08 o
  13   3   9        7.30        9.99      5.09 o
  14   3   9       26.82       24.95      5.24 o
  15   3   9        0.38        1.13      3.80 o
  16   3   9       41.23       52.84      5.68 o
  17   3   9        2.23        2.28      4.46 o
  18   3   9        4.17        3.34      4.62 o
  19   3   9        2.76        4.49      5.79 o
  20   3   9        6.60        2.79      5.74 o
  21   3   9        7.70       10.83      8.33 o
  22   3   9        6.10        6.59      8.68 o
   1   4   9       16.76       19.26      3.98 o
   2   4   9      107.37      120.67      8.33 o
   3   4   9       35.13       34.12      4.41 o
   4   4   9       91.34       89.27      4.60 o
   5   4   9       24.00       23.27      4.19 o
   6   4   9       34.26       32.59      5.24 o
   7   4   9        5.70        9.11      8.36 o
   8   4   9       28.94       32.07      4.46 o
   9   4   9       14.07       19.45      4.27 o
  10   4   9       34.37       37.29      4.56 o
  11   4   9       59.99       56.86      5.64 o
  12   4   9        9.34       10.88      5.30 o
  13   4   9      140.22      141.55      6.81 o
  14   4   9       19.49       23.09      5.04 o
  15   4   9       47.06       43.47      6.59 o
  16   4   9        8.74        8.46      4.68 o
  17   4   9        5.15        5.81      4.70 o
  18   4   9        3.88        5.93      4.67 o
  19   4   9        9.92        6.05      4.90 o
  20   4   9        4.95        2.94      8.23 o
  21   4   9        5.45        6.36      4.92 o
   0   5   9      103.46       87.94      5.74 o
   1   5   9        9.45        7.87      3.72 o
   2   5   9       11.03       12.09      3.76 o
   3   5   9       70.02       70.87      5.38 o
   4   5   9       66.96       68.22      5.36 o
   5   5   9       10.19        5.80      5.13 o
   6   5   9      108.31      120.13      5.78 o
   7   5   9       20.05       28.78      4.47 o
   8   5   9       71.23       67.70      5.54 o
   9   5   9       86.69      104.51      5.80 o
  10   5   9       23.43       24.21      4.72 o
  11   5   9       10.88       11.80      4.69 o
  12   5   9       21.31       20.95      4.60 o
  13   5   9        3.51       12.43      5.64 o
  14   5   9       28.74       27.02      4.64 o
  15   5   9       26.06       31.67      4.83 o
  16   5   9        7.34        6.66      5.91 o
  17   5   9        2.90        2.00      5.89 o
  18   5   9        0.02        2.18      4.30 o
   1   6   9      142.34      150.27     10.18 o
   2   6   9       66.18       78.51      5.66 o
   3   6   9       13.61       18.98      4.63 o
   4   6   9       46.31       42.56      4.76 o
   5   6   9       43.75       52.82      4.81 o
   6   6   9       44.11       34.54      4.11 o
   7   6   9       37.76       39.78      8.88 o
   8   6   9       53.57       65.98      5.79 o
   9   6   9       32.82       31.82      5.89 o
  10   6   9        2.47        1.33      4.78 o
  11   6   9       64.88       55.77      9.56 o
  12   6   9        7.01        8.54      5.29 o
  13   6   9        8.56        7.72      5.89 o
  14   6   9       20.06       21.66      4.86 o
  15   6   9        7.21        7.45      5.04 o
   0   7   9       18.51       15.82      6.04 o
   1   7   9       33.41       29.35      5.81 o
   2   7   9        5.79       10.04      5.89 o
   3   7   9       93.17       80.65      4.75 o
   4   7   9       24.80       13.91      5.81 o
   5   7   9       18.78        9.23      4.85 o
   6   7   9        6.30       13.50      4.69 o
   7   7   9        9.19        9.70      4.91 o
   8   7   9       31.49       21.46      6.07 o
   9   7   9        7.07        5.32      4.93 o
  10   7   9       14.05        4.54      6.19 o
   0   0  10      683.27      711.22     12.08 o
   2   0  10       58.74       57.85      5.38 o
   4   0  10       46.31       55.19      5.96 o
   6   0  10      486.15      520.83     12.03 o
   8   0  10       85.26       79.10      9.83 o
  10   0  10       71.34       82.20      8.28 o
  12   0  10       26.54       29.05      9.58 o
  14   0  10        0.89        4.64      7.79 o
  16   0  10       16.85       14.62      8.08 o
  18   0  10        1.00        5.29      9.88 o
  20   0  10        3.94        4.64      8.58 o
  22   0  10        8.75        8.98      9.28 o
   1   1  10       21.00       22.38      5.08 o
   2   1  10       62.41       63.75      5.51 o
   3   1  10       12.00       10.22      5.20 o
   4   1  10      144.01      150.25      5.87 o
   5   1  10       41.86       48.35      5.29 o
   6   1  10       20.90       20.14      5.81 o
   7   1  10       22.51       25.65      5.22 o
   8   1  10       32.03       34.56      4.43 o
   9   1  10       17.29       21.02      5.75 o
  10   1  10        0.78        3.47      5.29 o
  11   1  10        8.50        7.19      5.26 o
  12   1  10        2.83        2.35      7.54 o
  13   1  10       52.60       52.95      7.99 o
  14   1  10        1.75        0.86      6.52 o
  15   1  10       29.46       33.53      7.40 o
  16   1  10       15.18       15.11      6.36 o
  17   1  10        9.88       12.76      6.40 o
  18   1  10        3.46        0.79      6.10 o
  19   1  10       13.58       14.60      6.23 o
  20   1  10        5.23        7.59      6.64 o
  21   1  10        4.53        3.11      5.96 o
   0   2  10      138.42      139.44      6.24 o
   1   2  10        2.11        9.36      5.08 o
   2   2  10       39.84       43.06      5.28 o
   3   2  10       27.41       30.35      5.31 o
   4   2  10       91.96       94.45      4.74 o
   5   2  10       20.01       21.13      5.17 o
   6   2  10       73.14       77.36      5.50 o
   7   2  10       25.73       31.17      5.24 o
   8   2  10        8.25        3.47      4.31 o
   9   2  10       17.59       18.15      5.37 o
  10   2  10       40.75       42.99      5.47 o
  11   2  10       25.10       25.80      5.54 o
  12   2  10       45.83       51.91      4.67 o
  13   2  10       24.69       30.39      5.63 o
  14   2  10       18.65       22.94      4.72 o
  15   2  10       17.23       21.32      5.77 o
  16   2  10       38.84       40.52      8.48 o
  17   2  10        5.28        3.04      8.33 o
  18   2  10        0.52        3.39      8.38 o
  19   2  10        0.59        5.29      8.43 o
  20   2  10        9.63       12.28      8.68 o
  21   2  10        4.68        4.84      8.98 o
   1   3  10       38.36       37.78      3.86 o
   2   3  10      166.21      177.31      6.09 o
   3   3  10        9.98       13.48      4.27 o
   4   3  10       79.61       83.88      6.66 o
   5   3  10       40.04       48.08      4.52 o
   6   3  10       19.66       22.31      4.33 o
   7   3  10        4.58        6.50      4.28 o
   8   3  10       92.73      115.92      5.73 o
   9   3  10       14.75       16.95      5.31 o
  10   3  10       33.04       37.63      5.42 o
  11   3  10       56.88       63.57      4.83 o
  12   3  10       29.78       33.87      5.57 o
  13   3  10       15.40       20.75      4.56 o
  14   3  10       42.42       40.18      4.82 o
  15   3  10        2.10        0.60      5.72 o
  16   3  10        3.37        7.62      4.77 o
  17   3  10        6.50        4.99      4.76 o
  18   3  10       17.44       20.28     10.73 o
  19   3  10        0.65       -5.49      8.43 o
   0   4  10       31.69       37.33      7.79 o
   1   4  10        8.02        9.73      5.51 o
   2   4  10        0.79        1.08      7.81 o
   3   4  10       58.64       70.85      4.74 o
   4   4  10        7.39        7.01      4.39 o
   5   4  10       36.28       38.57      5.43 o
   6   4  10       23.88       21.60      4.49 o
   7   4  10       13.74       14.71      4.58 o
   8   4  10       15.35       19.54      6.51 o
   9   4  10       10.62       15.21      5.54 o
  10   4  10        2.10        1.74      5.52 o
  11   4  10       31.23       30.07      4.72 o
  12   4  10       32.05       28.42      4.94 o
  13   4  10       16.36       22.21      5.66 o
  14   4  10        0.59        6.03      5.77 o
  15   4  10        8.60       15.27      4.89 o
  16   4  10        0.06        3.60      4.86 o
  17   4  10       12.33       21.19      5.02 o
   1   5  10      103.96       96.36      5.16 o
   2   5  10       32.36       24.48      4.63 o
   3   5  10        4.28       -0.60      4.58 o
   4   5  10       37.92       35.05      5.60 o
   5   5  10       18.77       17.65      4.68 o
   6   5  10       32.25       39.81      8.13 o
   7   5  10       18.93       16.15      4.78 o
   8   5  10       49.73       41.84      5.61 o
   9   5  10        3.56        3.59      5.70 o
  10   5  10        2.69       -1.68      5.80 o
  11   5  10       15.91       13.75      4.99 o
  12   5  10        7.60        3.47      4.87 o
  13   5  10        1.62        5.73      6.01 o
  14   5  10        6.61        9.21      4.23 o
   0   6  10       13.02       22.66      8.33 o
   1   6  10       21.43       21.14      4.32 o
   2   6  10        9.09       14.30      5.66 o
   3   6  10       35.07       44.38      6.14 o
   4   6  10        5.93        5.90      4.78 o
   5   6  10        2.36        4.21      4.77 o
   6   6  10       26.55       31.81      4.98 o
   7   6  10        4.60       -2.10      5.80 o
   8   6  10        2.44        2.00      4.20 o
   9   6  10       15.91       16.79      6.03 o
  10   6  10        2.98       -0.02      5.02 o
   2   0  11      342.20      388.47      8.12 o
   4   0  11      151.55      165.34      9.53 o
   6   0  11        4.28        6.44      7.79 o
   8   0  11       45.42       46.16     10.08 o
  10   0  11        9.09       13.72      9.93 o
  12   0  11       57.73       57.64     11.63 o
  14   0  11       23.00       25.65     10.58 o
  16   0  11       10.25       11.53     11.03 o
  18   0  11        7.29        6.39     10.98 o
   0   1  11       86.23       94.12      8.43 o
   1   1  11        4.25        6.30      5.45 o
   2   1  11       12.19       12.89      5.47 o
   3   1  11       12.85       17.59      5.49 o
   4   1  11       68.17       76.29      5.73 o
   5   1  11       15.23       16.83      4.93 o
   6   1  11       16.29       14.85      5.54 o
   7   1  11       37.53       31.87      5.63 o
   8   1  11        6.47        9.66      5.58 o
   9   1  11        3.08        2.76      4.85 o
  10   1  11        0.36       -1.45      8.08 o
  11   1  11       26.90       28.70      8.23 o
  12   1  11        6.87        9.03     10.08 o
  13   1  11       18.33       25.90      8.33 o
  14   1  11       22.78       19.51      8.38 o
  15   1  11        6.73       10.53      8.48 o
  16   1  11        9.11       10.13     10.43 o
  17   1  11       23.70       18.27     10.78 o
  18   1  11        3.85        2.69     10.98 o
   1   2  11        7.59       13.66      5.56 o
   2   2  11       24.43       23.16      5.57 o
   3   2  11        1.64        1.17      5.29 o
   4   2  11       16.84       16.17      4.44 o
   5   2  11       12.68       10.81      5.61 o
   6   2  11       16.67       17.38      5.56 o
   7   2  11        9.54       12.07      5.72 o
   8   2  11       82.89      100.94      5.98 o
   9   2  11       11.31       19.33      5.72 o
  10   2  11       27.37       26.16      4.70 o
  11   2  11       25.21       32.26      5.82 o
  12   2  11        9.49        8.67      4.66 o
  13   2  11       43.54       49.58      6.36 o
  14   2  11       25.08       21.35      4.95 o
  15   2  11       28.66       23.96      9.03 o
  16   2  11        4.45        7.49      9.28 o
  17   2  11        3.76        1.40      9.18 o
   0   3  11       81.92      100.76      8.28 o
   1   3  11       14.48       16.52      5.52 o
   2   3  11       22.49       27.84      7.21 o
   3   3  11       43.12       42.47      5.65 o
   4   3  11       37.14       43.47      5.75 o
   5   3  11        0.73        2.98      5.54 o
   6   3  11       87.89      108.85      6.01 o
   7   3  11       31.24       33.57      4.16 o
   8   3  11        5.12        6.75      5.80 o
   9   3  11       33.99       42.33      5.87 o
  10   3  11       67.53       81.42      5.25 o
  11   3  11        5.25        8.06      5.94 o
  12   3  11       56.32       54.40      5.27 o
  13   3  11        5.23        4.61      5.98 o
  14   3  11        1.16        0.84      6.17 o
  15   3  11        2.88        6.84      6.11 o
   1   4  11       13.32       16.84      4.57 o
   2   4  11        3.00        9.44      5.61 o
   3   4  11        0.79        3.11      4.61 o
   4   4  11       16.21       22.26      5.84 o
   5   4  11       20.70       29.11      5.00 o
   6   4  11       11.53       10.60      5.86 o
   7   4  11       10.44       10.01      4.82 o
   8   4  11        9.17       11.88      5.82 o
   9   4  11       26.12       27.21      5.96 o
  10   4  11       13.54       13.86      4.97 o
  11   4  11       18.44       19.37      4.97 o
  12   4  11        7.13        9.63      4.95 o
  13   4  11        4.72        2.49      4.94 o
   0   5  11       51.15       50.90      8.53 o
   1   5  11        2.27        1.04      4.96 o
   2   5  11        6.79        7.91      4.87 o
   3   5  11       30.63       26.29      6.09 o
   4   5  11        8.39        8.00      4.97 o
   5   5  11       11.02       13.41      6.01 o
   6   5  11        5.68        5.36      5.94 o
   7   5  11        2.37        4.57      4.27 o
   8   5  11        3.94        9.15      6.13 o
   2   0  12       58.25       59.69     10.68 o
   4   0  12       71.68       76.91     10.83 o
   6   0  12       50.75       61.14     11.08 o
   8   0  12       41.78       46.66     12.88 o
  10   0  12       62.96       68.22     13.28 o
  12   0  12       49.90       59.09     13.77 o
   1   1  12       11.91       18.56      5.88 o
   2   1  12       18.48       24.70      5.93 o
   3   1  12        5.62        8.43      6.52 o
   4   1  12       18.70       26.12      6.00 o
   5   1  12       18.35       21.73      6.03 o
   6   1  12        3.52        1.53      6.03 o
   7   1  12        9.48        9.93      6.03 o
   8   1  12       68.66       79.85     11.08 o
   9   1  12       25.86       23.31     10.78 o
  10   1  12       65.22       69.17     11.33 o
  11   1  12       15.55       21.51     11.18 o
  12   1  12       11.27       11.43     11.03 o
   0   2  12      113.48      132.80      9.08 o
   1   2  12        7.95        7.47      5.90 o
   2   2  12       12.58       15.49      6.02 o
   3   2  12       11.75       12.27      5.91 o
   4   2  12       41.04       43.97      6.14 o
   5   2  12        8.96       14.25      5.96 o
   6   2  12       40.50       44.87      6.15 o
   7   2  12        4.20        9.75      6.01 o
   8   2  12       15.01       15.53      5.00 o
   9   2  12       17.39       22.95      6.77 o
  10   2  12       27.86       27.58      6.15 o
  11   2  12       17.52       15.32      6.42 o
   1   3  12       24.42       22.46      5.14 o
   2   3  12       78.93       77.08      5.40 o
   3   3  12        0.33        0.26      6.00 o
   4   3  12       38.65       39.84      6.25 o
   5   3  12        7.17        9.55      5.04 o
   6   3  12        9.90       17.14      6.21 o
   7   3  12        3.54        5.06      4.95 o
   8   3  12       32.34       31.84      5.24 o
   9   3  12        4.18        6.99      6.18 o
   0   4  12        9.42        8.08      8.88 o
   1   4  12       10.27       13.05      6.17 o
   2   4  12        1.60        2.23      5.10 o
   3   4  12        4.99        4.12      5.01 o
 
